# Supplementary material for: High-frequency harmonics suppression in high-speed railway through magnetic integrated LLCL filter
Source: PLoS One. 2024 Jun 3;19(6):e0304464. doi: 10.1371/journal.pone.0304464 (PMC11146739; doi:10.1371/journal.pone.0304464)
Supplement: S1 Data — (CSV) [file pone.0304464.s001.CSV]

Model	DPO2014B
Firmware Version	1.56
Point Format	Y									Point Format	Y
Horizontal Units	S									Horizontal Units	Hz
Horizontal Scale	78.125									Horizontal Scale	78.125
Sample Interval	0.000625									Sample Interval	0.15625
Filter Frequency	1e+08									Filter Frequency	1e+08
Record Length	1.25e+06									Record Length	5000
Gating	0.0% to 100.0%		0.0% to 100.0%		0.0% to 100.0%		0.0% to 100.0%			Gating	0.0% to 100.0%
Probe Attenuation	1000		1000		1000		1000			Probe Attenuation	1
Vertical Units	A		A		V		V			Vertical Units	NONE
Vertical Offset	0		0		0		0			Vertical Offset	0
Vertical Scale	500		500		100		100			Vertical Scale	20
Label										Label	ACKACKACKACKACKACK
TIME	CH1	CH1 Peak Detect	CH2	CH2 Peak Detect	CH3	CH3 Peak Detect	CH4	CH4 Peak Detect		TIME	MATH
0.000000e+00	340	380	330	390	186	214	292	284		0.000e+00	17.8531
6.250000e-04	340	440	350	450	186	230	292	304		1.562e-01	19.1906
1.250000e-03	340	360	330	370	186	214	292	284		3.125e-01	20.5312
1.875000e-03	340	440	350	450	186	230	292	304		4.688e-01	25.4906
2.500000e-03	340	380	330	390	190	214	296	284		6.250e-01	30.45
3.125000e-03	320	440	330	450	190	230	292	304		7.812e-01	39.3406
3.750000e-03	340	380	330	390	186	214	292	284		9.375e-01	48.2344
4.375000e-03	340	440	330	450	190	230	296	304		1.094e+00	42.8281
5.000000e-03	320	380	330	390	186	210	292	288		1.250e+00	37.4219
5.625000e-03	340	440	350	450	190	230	292	304		1.406e+00	34.2531
6.250000e-03	340	380	330	390	190	214	296	288		1.562e+00	31.0844
6.875000e-03	340	440	350	450	186	230	292	304		1.719e+00	29.6594
7.500000e-03	340	380	330	370	190	214	296	288		1.875e+00	28.2375
8.125000e-03	320	440	330	450	186	230	292	304		2.031e+00	27.0938
8.750000e-03	340	380	350	390	186	214	292	284		2.188e+00	25.9531
9.375000e-03	340	440	350	450	186	230	292	304		2.344e+00	24.7563
1.000000e-02	340	380	330	390	186	214	292	284		2.500e+00	23.5594
1.062500e-02	340	440	350	450	190	230	292	304		2.656e+00	22.8031
1.125000e-02	340	380	330	390	190	210	292	284		2.812e+00	22.0469
1.187500e-02	340	440	330	450	186	226	292	304		2.969e+00	23.5344
1.250000e-02	340	380	350	390	186	214	296	284		3.125e+00	25.0219
1.312500e-02	340	440	330	450	190	230	292	304		3.281e+00	23.3656
1.375000e-02	320	380	310	390	190	214	292	284		3.438e+00	21.7125
1.437500e-02	320	440	330	450	190	230	292	304		3.594e+00	17.8688
1.500000e-02	340	380	330	370	186	214	292	288		3.750e+00	14.0281
1.562500e-02	340	440	330	450	186	230	292	308		3.906e+00	17.0469
1.625000e-02	340	380	330	390	186	214	292	284		4.062e+00	20.0656
1.687500e-02	340	440	330	450	190	230	296	304		4.219e+00	18.3344
1.750000e-02	340	360	330	370	186	214	292	288		4.375e+00	16.6031
1.812500e-02	340	440	330	450	186	230	292	304		4.531e+00	17.5656
1.875000e-02	320	380	330	390	186	214	292	288		4.688e+00	18.5281
1.937500e-02	320	440	330	450	186	230	292	300		4.844e+00	19.2719
2.000000e-02	340	380	330	390	190	214	296	284		5.000e+00	20.0156
2.062500e-02	340	440	330	450	186	230	292	304		5.156e+00	17.8906
2.125000e-02	320	380	330	390	186	214	288	288		5.312e+00	15.7688
2.187500e-02	320	440	350	450	186	230	292	304		5.469e+00	16.0844
2.250000e-02	340	380	310	390	186	214	292	284		5.625e+00	16.4
2.312500e-02	340	440	330	450	186	230	292	304		5.781e+00	16.2625
2.375000e-02	340	380	330	390	186	214	292	284		5.938e+00	16.1281
2.437500e-02	320	440	330	450	186	230	292	304		6.094e+00	16.175
2.500000e-02	340	380	350	370	186	214	292	288		6.250e+00	16.2219
2.562500e-02	340	440	350	450	186	230	288	304		6.406e+00	15.3781
2.625000e-02	320	380	330	370	186	214	292	284		6.562e+00	14.5344
2.687500e-02	340	440	330	450	186	230	292	308		6.719e+00	15.0094
2.750000e-02	360	380	330	390	190	214	292	284		6.875e+00	15.4844
2.812500e-02	340	440	330	450	190	230	292	304		7.031e+00	14.8938
2.875000e-02	340	380	330	370	186	210	292	284		7.188e+00	14.3063
2.937500e-02	340	440	330	450	186	230	292	304		7.344e+00	14.1406
3.000000e-02	320	380	330	370	186	214	292	288		7.500e+00	13.9781
3.062500e-02	340	440	330	450	190	230	292	304		7.656e+00	13.4406
3.125000e-02	320	380	310	370	186	214	292	284		7.812e+00	12.9062
3.187500e-02	320	440	330	450	190	230	292	304		7.969e+00	13.0156
3.250000e-02	340	380	350	390	186	210	292	284		8.125e+00	13.1281
3.312500e-02	340	440	330	450	186	230	292	304		8.281e+00	13.5875
3.375000e-02	340	380	330	370	186	210	292	284		8.438e+00	14.0469
3.437500e-02	340	440	330	450	186	230	292	304		8.594e+00	13.2875
3.500000e-02	340	380	310	370	190	214	292	288		8.750e+00	12.5281
3.562500e-02	340	440	330	450	186	230	292	304		8.906e+00	12.6844
3.625000e-02	340	380	310	370	186	214	292	284		9.062e+00	12.8406
3.687500e-02	320	440	330	450	186	230	292	304		9.219e+00	12.0406
3.750000e-02	320	380	330	390	190	210	292	284		9.375e+00	11.2406
3.812500e-02	320	440	350	450	190	230	296	304		9.531e+00	11.55
3.875000e-02	320	380	330	370	186	210	292	288		9.688e+00	11.8625
3.937500e-02	340	440	330	450	186	230	288	304		9.844e+00	11.6719
4.000000e-02	340	380	330	370	186	210	296	288		1.000e+01	11.4813
4.062500e-02	340	440	330	450	190	230	292	304		1.016e+01	11.3125
4.125000e-02	320	380	330	390	190	214	296	288		1.031e+01	11.1438
4.187500e-02	340	440	330	450	186	230	292	304		1.047e+01	11.3719
4.250000e-02	340	380	310	370	186	214	292	284		1.062e+01	11.6
4.312500e-02	340	440	330	450	190	230	292	304		1.078e+01	11.1781
4.375000e-02	340	380	310	370	190	214	292	284		1.094e+01	10.7594
4.437500e-02	340	440	330	450	190	230	292	304		1.109e+01	11.5188
4.500000e-02	340	380	330	370	190	214	292	284		1.125e+01	12.2781
4.562500e-02	360	440	350	450	186	230	292	304		1.141e+01	11.0938
4.625000e-02	340	380	350	370	190	214	292	288		1.156e+01	9.90938
4.687500e-02	340	440	310	450	190	230	292	304		1.172e+01	9.73438
4.750000e-02	320	380	330	370	190	214	292	284		1.188e+01	9.55938
4.812500e-02	320	440	310	450	186	230	292	304		1.203e+01	9.94375
4.875000e-02	320	380	310	370	190	214	292	288		1.219e+01	10.3313
4.937500e-02	340	440	330	450	186	230	292	304		1.234e+01	9.91563
5.000000e-02	320	380	330	390	190	210	292	284		1.250e+01	9.5
5.062500e-02	340	440	330	450	186	230	296	308		1.266e+01	9.5
5.125000e-02	320	380	330	370	186	214	292	288		1.281e+01	9.5
5.187500e-02	340	440	330	450	186	230	292	304		1.297e+01	9.52813
5.250000e-02	340	380	330	370	190	214	292	284		1.312e+01	9.55938
5.312500e-02	340	440	330	450	186	230	296	304		1.328e+01	9.27813
5.375000e-02	340	380	330	390	186	214	292	284		1.344e+01	8.99688
5.437500e-02	360	440	330	450	190	234	292	304		1.359e+01	9.01562
5.500000e-02	340	380	330	390	186	214	292	284		1.375e+01	9.03438
5.562500e-02	340	440	330	450	190	230	296	304		1.391e+01	9.29688
5.625000e-02	360	380	310	370	190	210	296	284		1.406e+01	9.55938
5.687500e-02	340	440	330	430	190	230	292	304		1.422e+01	9.0875
5.750000e-02	340	380	310	390	186	210	292	284		1.438e+01	8.61875
5.812500e-02	340	440	330	450	190	230	296	304		1.453e+01	8.55938
5.875000e-02	340	380	330	390	186	214	292	288		1.469e+01	8.5
5.937500e-02	340	440	330	450	190	230	296	304		1.484e+01	7.95938
6.000000e-02	340	380	330	370	186	210	292	288		1.500e+01	7.41875
6.062500e-02	340	440	310	450	190	230	292	308		1.516e+01	7.98125
6.125000e-02	360	380	330	390	190	210	292	284		1.531e+01	8.54375
6.187500e-02	320	440	330	450	190	230	292	304		1.547e+01	7.96875
6.250000e-02	320	380	310	370	190	214	292	288		1.562e+01	7.39688
6.312500e-02	340	440	330	450	186	230	292	304		1.578e+01	7.48125
6.375000e-02	340	380	330	390	190	210	292	284		1.594e+01	7.56875
6.437500e-02	340	440	330	450	190	230	296	304		1.609e+01	7.7625
6.500000e-02	340	380	330	390	190	214	292	288		1.625e+01	7.95938
6.562500e-02	340	440	310	450	190	230	296	304		1.641e+01	8.25
6.625000e-02	340	380	310	390	186	214	288	288		1.656e+01	8.54375
6.687500e-02	320	440	330	450	190	230	292	304		1.672e+01	8.28438
6.750000e-02	340	380	330	370	190	210	292	280		1.688e+01	8.025
6.812500e-02	340	440	310	450	186	230	292	304		1.703e+01	7.79688
6.875000e-02	320	380	330	390	186	214	292	288		1.719e+01	7.56875
6.937500e-02	340	440	330	450	190	230	292	304		1.734e+01	8.14375
7.000000e-02	320	380	330	370	186	214	292	288		1.750e+01	8.71875
7.062500e-02	340	440	310	450	186	230	296	304		1.766e+01	8.875
7.125000e-02	340	380	330	370	190	214	292	284		1.781e+01	9.03438
7.187500e-02	340	440	330	450	186	230	292	304		1.797e+01	7.70625
7.250000e-02	340	380	330	370	190	214	292	288		1.812e+01	6.38125
7.312500e-02	320	440	330	450	186	230	296	304		1.828e+01	6.26875
7.375000e-02	340	380	330	370	186	210	292	288		1.844e+01	6.15625
7.437500e-02	340	440	330	450	186	230	296	304		1.859e+01	6.575
7.500000e-02	340	380	330	370	186	214	292	288		1.875e+01	6.99375
7.562500e-02	340	440	330	450	186	230	296	304		1.891e+01	6.625
7.625000e-02	320	380	330	370	190	210	292	288		1.906e+01	6.25625
7.687500e-02	340	440	330	450	186	230	292	304		1.922e+01	6.31875
7.750000e-02	340	380	310	370	190	210	292	284		1.938e+01	6.38125
7.812500e-02	340	440	330	450	194	230	296	304		1.953e+01	5.55938
7.875000e-02	340	380	330	370	186	214	292	284		1.969e+01	4.74063
7.937500e-02	360	440	330	450	186	230	292	304		1.984e+01	5.78125
8.000000e-02	320	380	330	370	190	210	292	284		2.000e+01	6.82188
8.062500e-02	340	440	330	450	190	230	292	308		2.016e+01	6.14062
8.125000e-02	340	380	350	370	186	214	296	288		2.031e+01	5.45938
8.187500e-02	320	440	310	450	190	230	292	304		2.047e+01	5.51875
8.250000e-02	320	380	330	370	190	214	292	288		2.062e+01	5.57812
8.312500e-02	340	440	310	430	186	230	292	304		2.078e+01	5.53438
8.375000e-02	340	380	330	370	190	214	292	288		2.094e+01	5.49063
8.437500e-02	340	440	310	430	190	230	292	304		2.109e+01	5.87188
8.500000e-02	340	380	310	370	190	214	292	288		2.125e+01	6.25625
8.562500e-02	320	440	310	450	186	230	288	304		2.141e+01	6.4
8.625000e-02	320	380	330	370	190	210	292	288		2.156e+01	6.54688
8.687500e-02	360	440	330	450	190	230	292	304		2.172e+01	5.69688
8.750000e-02	320	380	350	370	190	210	288	284		2.188e+01	4.84688
8.812500e-02	340	440	310	450	186	230	288	304		2.203e+01	5.15313
8.875000e-02	340	380	330	370	190	214	292	288		2.219e+01	5.45938
8.937500e-02	340	440	310	450	190	230	292	304		2.234e+01	5.1
9.000000e-02	340	380	310	370	190	210	292	284		2.250e+01	4.74063
9.062500e-02	320	440	310	430	186	234	292	308		2.266e+01	4.32812
9.125000e-02	340	380	330	370	186	214	292	288		2.281e+01	3.91875
9.187500e-02	340	440	330	450	186	230	288	304		2.297e+01	4.74688
9.250000e-02	340	380	330	390	190	210	288	284		2.312e+01	5.57812
9.312500e-02	340	440	310	450	190	230	292	304		2.328e+01	4.74688
9.375000e-02	340	380	330	370	190	214	292	284		2.344e+01	3.91875
9.437500e-02	320	440	310	430	186	230	292	304		2.359e+01	4.38125
9.500000e-02	340	380	330	390	190	210	292	288		2.375e+01	4.84688
9.562500e-02	320	440	330	450	190	230	292	304		2.391e+01	4.00938
9.625000e-02	340	380	330	370	186	214	292	288		2.406e+01	3.17188
9.687500e-02	340	440	310	430	190	230	292	304		2.422e+01	4.20625
9.750000e-02	340	380	330	370	190	210	292	284		2.438e+01	5.24375
9.812500e-02	320	440	310	430	190	234	296	308		2.453e+01	4.97188
9.875000e-02	340	380	310	370	186	214	292	284		2.469e+01	4.70312
9.937500e-02	340	440	330	430	190	230	292	304		2.484e+01	5.09688
1.000000e-01	340	360	330	370	190	210	296	288		2.500e+01	5.49063
1.006250e-01	320	440	330	450	190	230	292	308		2.516e+01	5.16875
1.012500e-01	340	380	290	370	190	214	288	288		2.531e+01	4.84688
1.018750e-01	340	440	330	430	190	230	292	304		2.547e+01	4.84688
1.025000e-01	340	380	290	370	186	214	288	284		2.562e+01	4.84688
1.031250e-01	340	440	310	430	190	230	292	304		2.578e+01	5.15313
1.037500e-01	340	380	310	370	186	210	292	284		2.594e+01	5.45938
1.043750e-01	340	440	330	430	190	230	296	304		2.609e+01	4.75313
1.050000e-01	340	380	310	370	190	214	292	288		2.625e+01	4.04688
1.056250e-01	340	440	330	450	190	230	292	304		2.641e+01	3.9625
1.062500e-01	340	380	310	370	190	210	292	284		2.656e+01	3.87813
1.068750e-01	340	440	310	430	190	230	292	304		2.672e+01	3.89688
1.075000e-01	340	380	310	370	186	210	292	284		2.688e+01	3.91875
1.081250e-01	340	440	310	430	190	230	296	304		2.703e+01	3.98125
1.087500e-01	340	380	310	370	190	210	292	288		2.719e+01	4.04688
1.093750e-01	340	440	310	430	186	230	292	304		2.734e+01	3.98125
1.100000e-01	340	380	330	370	190	210	292	284		2.750e+01	3.91875
1.106250e-01	340	440	330	430	190	230	292	304		2.766e+01	3.05938
1.112500e-01	320	380	330	370	190	214	292	288		2.781e+01	2.20312
1.118750e-01	340	440	310	450	190	230	296	304		2.797e+01	3.05938
1.125000e-01	340	380	310	370	190	210	292	284		2.812e+01	3.91875
1.131250e-01	340	440	310	450	190	230	292	304		2.828e+01	2.9625
1.137500e-01	340	380	330	370	190	210	296	288		2.844e+01	2.00625
1.143750e-01	340	440	330	430	190	230	292	304		2.859e+01	2.50938
1.150000e-01	340	360	330	370	190	214	292	288		2.875e+01	3.01562
1.156250e-01	340	440	330	450	190	230	292	304		2.891e+01	3.09375
1.162500e-01	340	380	330	370	190	210	292	284		2.906e+01	3.17188
1.168750e-01	340	440	310	450	190	230	292	304		2.922e+01	2.55313
1.175000e-01	340	380	310	370	190	214	292	288		2.938e+01	1.9375
1.181250e-01	320	440	330	430	190	230	292	304		2.953e+01	2.475
1.187500e-01	340	380	310	370	190	214	296	288		2.969e+01	3.01562
1.193750e-01	360	440	310	430	190	230	296	304		2.984e+01	1.94063
1.200000e-01	340	380	310	370	186	210	292	284		3.000e+01	0.865625
1.206250e-01	360	440	330	430	186	230	292	304		3.016e+01	1.43438
1.212500e-01	340	380	330	370	190	214	296	288		3.031e+01	2.00625
1.218750e-01	360	440	330	450	190	230	292	304		3.047e+01	2.5875
1.225000e-01	360	380	330	370	190	214	292	284		3.062e+01	3.17188
1.231250e-01	340	440	310	430	186	230	292	304		3.078e+01	3.09375
1.237500e-01	340	380	330	370	190	210	296	288		3.094e+01	3.01562
1.243750e-01	340	440	310	430	190	230	296	304		3.109e+01	3.01562
1.250000e-01	340	380	330	370	190	214	296	288		3.125e+01	3.01562
1.256250e-01	340	440	310	430	190	230	296	304		3.141e+01	3.46563
1.262500e-01	340	360	330	370	190	214	296	284		3.156e+01	3.91875
1.268750e-01	340	440	310	450	190	230	296	304		3.172e+01	2.39062
1.275000e-01	320	380	330	370	190	214	292	284		3.188e+01	0.865625
1.281250e-01	340	440	290	450	190	226	292	304		3.203e+01	2.01875
1.287500e-01	340	380	330	370	186	210	292	288		3.219e+01	3.17188
1.293750e-01	340	440	330	430	190	230	292	304		3.234e+01	2.55313
1.300000e-01	340	380	310	370	190	210	292	288		3.250e+01	1.9375
1.306250e-01	360	440	310	450	190	230	296	304		3.266e+01	2.99063
1.312500e-01	340	380	330	370	190	214	292	288		3.281e+01	4.04688
1.318750e-01	340	440	330	430	186	230	292	304		3.297e+01	3.025
1.325000e-01	340	380	290	370	186	210	292	284		3.312e+01	2.00625
1.331250e-01	340	440	330	430	190	230	292	304		3.328e+01	2.10313
1.337500e-01	340	380	310	370	190	214	292	288		3.344e+01	2.20312
1.343750e-01	340	440	290	430	190	230	292	304		3.359e+01	2.6875
1.350000e-01	340	380	310	370	194	214	292	288		3.375e+01	3.17188
1.356250e-01	340	440	330	430	186	230	292	304		3.391e+01	2.55313
1.362500e-01	340	380	330	370	186	210	292	284		3.406e+01	1.9375
1.368750e-01	340	440	310	430	190	230	292	304		3.422e+01	2.22188
1.375000e-01	340	380	310	370	190	214	296	284		3.438e+01	2.50938
1.381250e-01	340	440	330	450	190	230	296	304		3.453e+01	2.7625
1.387500e-01	360	380	330	370	190	214	292	284		3.469e+01	3.01562
1.393750e-01	340	440	310	430	186	230	292	304		3.484e+01	3.01562
1.400000e-01	340	380	310	370	190	214	292	288		3.500e+01	3.01562
1.406250e-01	340	440	310	450	186	230	292	304		3.516e+01	2.7625
1.412500e-01	340	380	290	370	186	210	292	284		3.531e+01	2.50938
1.418750e-01	320	440	330	430	190	230	292	304		3.547e+01	2.35625
1.425000e-01	320	380	310	370	186	210	292	284		3.562e+01	2.20312
1.431250e-01	340	440	330	430	190	234	292	304		3.578e+01	2.20312
1.437500e-01	340	380	290	370	190	214	292	288		3.594e+01	2.20312
1.443750e-01	340	440	330	450	186	230	292	304		3.609e+01	2.10313
1.450000e-01	320	380	310	370	186	214	292	288		3.625e+01	2.00625
1.456250e-01	340	440	330	430	190	226	292	304		3.641e+01	2.10313
1.462500e-01	320	380	310	370	186	210	292	284		3.656e+01	2.20312
1.468750e-01	340	440	330	450	186	230	292	304		3.672e+01	0.88125
1.475000e-01	340	380	310	370	190	214	292	284		3.688e+01	-0.440625
1.481250e-01	340	440	330	450	190	230	292	304		3.703e+01	1.03438
1.487500e-01	340	380	290	370	186	214	288	284		3.719e+01	2.50938
1.493750e-01	340	440	330	430	186	230	292	304		3.734e+01	1.6875
1.500000e-01	340	380	330	370	190	214	292	288		3.750e+01	0.865625
1.506250e-01	340	440	330	430	190	230	292	304		3.766e+01	1.43438
1.512500e-01	340	380	310	370	190	210	292	284		3.781e+01	2.00625
1.518750e-01	340	440	310	430	190	230	292	304		3.797e+01	0.78125
1.525000e-01	340	380	310	370	190	210	292	284		3.812e+01	-0.440625
1.531250e-01	360	440	310	430	190	230	292	304		3.828e+01	0.78125
1.537500e-01	340	380	330	370	186	214	292	288		3.844e+01	2.00625
1.543750e-01	360	440	310	450	190	230	288	304		3.859e+01	0.78125
1.550000e-01	340	380	330	370	190	214	296	288		3.875e+01	-0.440625
1.556250e-01	340	440	310	430	190	230	292	304		3.891e+01	0.2125
1.562500e-01	320	380	310	370	190	210	292	284		3.906e+01	0.865625
1.568750e-01	320	440	310	430	190	230	292	304		3.922e+01	0.2125
1.575000e-01	340	380	310	370	190	214	292	284		3.938e+01	-0.440625
1.581250e-01	340	440	310	430	186	230	292	304		3.953e+01	1.25938
1.587500e-01	340	380	310	370	190	210	296	284		3.969e+01	2.9625
1.593750e-01	340	440	330	430	190	230	292	304		3.984e+01	2.04063
1.600000e-01	340	380	330	370	190	214	292	288		4.000e+01	1.11875
1.606250e-01	340	440	310	430	190	230	292	304		4.016e+01	0.990625
1.612500e-01	340	380	310	370	190	214	292	288		4.031e+01	0.865625
1.618750e-01	360	440	330	430	190	230	296	304		4.047e+01	0.990625
1.625000e-01	340	380	310	370	190	210	292	284		4.062e+01	1.11875
1.631250e-01	340	440	310	430	190	230	292	304		4.078e+01	0.990625
1.637500e-01	340	380	310	370	190	214	292	284		4.094e+01	0.865625
1.643750e-01	340	440	310	430	190	230	292	304		4.109e+01	0.990625
1.650000e-01	340	380	310	370	190	210	288	288		4.125e+01	1.11875
1.656250e-01	340	440	290	430	190	226	292	304		4.141e+01	2.06563
1.662500e-01	340	380	310	370	190	210	292	284		4.156e+01	3.01562
1.668750e-01	340	440	310	430	190	230	292	308		4.172e+01	1.2875
1.675000e-01	340	380	310	370	190	214	296	288		4.188e+01	-0.440625
1.681250e-01	340	440	330	430	186	230	292	304		4.203e+01	0.3375
1.687500e-01	340	380	290	370	186	210	292	284		4.219e+01	1.11875
1.693750e-01	340	440	310	430	190	230	292	304		4.234e+01	1.65938
1.700000e-01	340	380	310	370	190	214	292	288		4.250e+01	2.20312
1.706250e-01	320	440	310	430	190	230	296	304		4.266e+01	0.821875
1.712500e-01	340	380	310	370	186	214	292	288		4.281e+01	-0.559375
1.718750e-01	340	440	330	430	190	230	292	304		4.297e+01	-0.075
1.725000e-01	340	380	290	370	190	210	292	284		4.312e+01	0.409375
1.731250e-01	360	440	310	430	190	230	292	308		4.328e+01	0.7625
1.737500e-01	340	380	310	370	190	214	292	288		4.344e+01	1.11875
1.743750e-01	340	440	310	430	190	230	292	304		4.359e+01	1.8125
1.750000e-01	320	380	310	370	194	214	296	284		4.375e+01	2.50938
1.756250e-01	340	440	290	430	190	230	292	304		4.391e+01	2.25625
1.762500e-01	340	380	330	370	190	214	292	284		4.406e+01	2.00625
1.768750e-01	360	440	310	430	186	230	296	304		4.422e+01	1.39062
1.775000e-01	340	380	310	370	190	214	296	288		4.438e+01	0.778125
1.781250e-01	340	440	330	430	190	230	292	304		4.453e+01	0.16875
1.787500e-01	340	380	310	370	194	214	296	284		4.469e+01	-0.440625
1.793750e-01	340	440	310	430	190	230	292	304		4.484e+01	0.78125
1.800000e-01	340	380	290	350	190	214	292	288		4.500e+01	2.00625
1.806250e-01	340	440	310	430	190	230	296	304		4.516e+01	2.00625
1.812500e-01	340	380	310	370	190	214	296	288		4.531e+01	2.00625
1.818750e-01	340	440	310	430	190	230	292	308		4.547e+01	1.5625
1.825000e-01	340	380	310	370	190	214	296	288		4.562e+01	1.11875
1.831250e-01	340	440	310	430	190	230	292	304		4.578e+01	1.11875
1.837500e-01	360	380	290	370	190	214	292	284		4.594e+01	1.11875
1.843750e-01	360	440	310	430	190	230	292	304		4.609e+01	2.06563
1.850000e-01	320	380	310	370	190	214	292	284		4.625e+01	3.01562
1.856250e-01	320	440	310	450	186	230	296	304		4.641e+01	1.94063
1.862500e-01	320	380	310	370	190	210	292	288		4.656e+01	0.865625
1.868750e-01	340	440	310	430	190	230	296	304		4.672e+01	1.53438
1.875000e-01	340	380	330	370	190	214	292	284		4.688e+01	2.20312
1.881250e-01	340	440	330	430	186	230	292	304		4.703e+01	0.88125
1.887500e-01	360	380	310	370	190	214	292	288		4.719e+01	-0.440625
1.893750e-01	320	440	310	430	190	230	292	304		4.734e+01	0.16875
1.900000e-01	340	380	310	370	190	210	292	288		4.750e+01	0.778125
1.906250e-01	340	440	310	430	190	230	292	304		4.766e+01	0.821875
1.912500e-01	320	380	310	370	186	210	296	284		4.781e+01	0.865625
1.918750e-01	340	440	310	430	190	230	292	304		4.797e+01	0.6375
1.925000e-01	340	380	330	370	190	210	292	288		4.812e+01	0.409375
1.931250e-01	340	440	310	430	194	230	292	304		4.828e+01	-0.546875
1.937500e-01	340	380	310	370	190	214	292	284		4.844e+01	-1.5
1.943750e-01	320	440	310	430	190	230	296	304		4.859e+01	0.35
1.950000e-01	340	360	330	370	190	210	292	284		4.875e+01	2.20312
1.956250e-01	360	440	310	430	190	230	292	304		4.891e+01	1.05
1.962500e-01	320	380	290	370	190	210	292	284		4.906e+01	-0.103125
1.968750e-01	340	440	310	430	186	230	292	304		4.922e+01	0.38125
1.975000e-01	340	380	310	370	190	210	292	284		4.938e+01	0.865625
1.981250e-01	340	440	310	430	190	230	292	304		4.953e+01	0.821875
1.987500e-01	340	380	310	370	190	214	292	284		4.969e+01	0.778125
1.993750e-01	360	440	310	430	190	230	292	304		4.984e+01	0.109375
2.000000e-01	340	360	290	370	190	210	292	288		5.000e+01	-0.559375
2.006250e-01	340	440	310	430	190	230	292	304		5.016e+01	-0.33125
2.012500e-01	340	380	310	370	190	210	296	284		5.031e+01	-0.103125
2.018750e-01	340	440	290	430	190	230	292	304		5.047e+01	-0.103125
2.025000e-01	340	380	310	370	190	210	296	288		5.062e+01	-0.103125
2.031250e-01	340	440	310	430	190	230	292	304		5.078e+01	1.4
2.037500e-01	340	380	310	370	190	214	292	288		5.094e+01	2.90625
2.043750e-01	340	440	310	430	190	230	292	304		5.109e+01	1.88438
2.050000e-01	340	380	310	370	182	210	288	284		5.125e+01	0.865625
2.056250e-01	340	440	310	430	190	230	292	304		5.141e+01	0.865625
2.062500e-01	340	380	310	370	190	214	292	284		5.156e+01	0.865625
2.068750e-01	340	440	310	430	190	230	292	304		5.172e+01	0.2125
2.075000e-01	340	380	310	370	190	210	296	284		5.188e+01	-0.440625
2.081250e-01	340	440	310	430	190	230	296	308		5.203e+01	0.78125
2.087500e-01	340	380	290	370	190	214	292	288		5.219e+01	2.00625
2.093750e-01	340	440	310	430	190	230	292	304		5.234e+01	1.75625
2.100000e-01	340	380	290	370	190	214	296	288		5.250e+01	1.50938
2.106250e-01	340	440	310	430	190	230	296	304		5.266e+01	1.75625
2.112500e-01	340	380	310	370	190	210	292	288		5.281e+01	2.00625
2.118750e-01	340	440	310	430	190	230	292	308		5.297e+01	1.20625
2.125000e-01	340	380	330	370	190	214	296	288		5.312e+01	0.409375
2.131250e-01	340	440	290	430	190	230	292	304		5.328e+01	0.7625
2.137500e-01	340	380	290	370	190	210	292	284		5.344e+01	1.11875
2.143750e-01	340	440	310	430	190	230	292	308		5.359e+01	1.3125
2.150000e-01	340	380	330	370	190	214	292	288		5.375e+01	1.50938
2.156250e-01	360	440	310	430	190	230	292	304		5.391e+01	0.703125
2.162500e-01	340	360	310	370	190	214	292	284		5.406e+01	-0.103125
2.168750e-01	320	440	310	430	190	230	292	304		5.422e+01	-0.271875
2.175000e-01	340	380	310	370	194	210	292	284		5.438e+01	-0.440625
2.181250e-01	340	440	310	430	190	230	292	304		5.453e+01	0.2125
2.187500e-01	340	380	310	350	190	214	292	288		5.469e+01	0.865625
2.193750e-01	360	440	310	430	190	230	292	304		5.484e+01	-0.640625
2.200000e-01	340	380	310	370	190	214	292	288		5.500e+01	-2.14375
2.206250e-01	320	440	310	430	190	230	292	308		5.516e+01	-1.125
2.212500e-01	320	380	310	370	190	214	292	284		5.531e+01	-0.103125
2.218750e-01	340	440	310	430	190	230	292	304		5.547e+01	-0.271875
2.225000e-01	340	380	310	370	190	210	292	288		5.562e+01	-0.440625
2.231250e-01	340	440	290	430	194	226	292	304		5.578e+01	-0.971875
2.237500e-01	340	380	310	370	190	210	292	284		5.594e+01	-1.5
2.243750e-01	340	440	290	430	190	230	296	304		5.609e+01	-1.82187
2.250000e-01	340	360	290	370	190	214	292	288		5.625e+01	-2.14375
2.256250e-01	340	440	310	430	190	230	292	304		5.641e+01	-0.640625
2.262500e-01	340	380	290	350	190	214	296	288		5.656e+01	0.865625
2.268750e-01	340	440	310	430	190	230	292	304		5.672e+01	0.2125
2.275000e-01	360	380	310	370	190	210	292	284		5.688e+01	-0.440625
2.281250e-01	340	440	310	430	190	230	292	304		5.703e+01	0.3375
2.287500e-01	340	380	290	370	190	214	292	288		5.719e+01	1.11875
2.293750e-01	340	440	290	430	190	230	292	304		5.734e+01	0.50625
2.300000e-01	340	380	310	370	190	214	296	288		5.750e+01	-0.103125
2.306250e-01	340	440	310	430	190	230	292	304		5.766e+01	0.153125
2.312500e-01	340	380	310	350	194	210	296	288		5.781e+01	0.409375
2.318750e-01	340	440	290	430	190	230	292	304		5.797e+01	0.153125
2.325000e-01	360	380	310	370	190	210	292	288		5.812e+01	-0.103125
2.331250e-01	340	440	310	430	194	230	292	304		5.828e+01	-1.04062
2.337500e-01	340	380	310	370	190	214	292	284		5.844e+01	-1.975
2.343750e-01	340	440	290	430	190	230	296	308		5.859e+01	-1.7375
2.350000e-01	340	360	310	370	190	214	292	288		5.875e+01	-1.5
2.356250e-01	340	440	310	430	190	230	292	304		5.891e+01	-1.7375
2.362500e-01	340	380	290	370	190	214	292	288		5.906e+01	-1.975
2.368750e-01	340	440	310	430	190	230	292	308		5.922e+01	-0.55625
2.375000e-01	340	380	310	370	190	214	292	284		5.938e+01	0.865625
2.381250e-01	340	440	290	430	190	230	292	304		5.953e+01	0.990625
2.387500e-01	340	380	310	370	190	210	292	288		5.969e+01	1.11875
2.393750e-01	340	440	310	430	186	230	292	308		5.984e+01	0.50625
2.400000e-01	340	380	290	370	190	210	292	288		6.000e+01	-0.103125
2.406250e-01	340	440	290	430	190	230	292	304		6.016e+01	0.153125
2.412500e-01	340	380	310	370	190	210	292	284		6.031e+01	0.409375
2.418750e-01	340	440	310	430	190	230	292	304		6.047e+01	1.30625
2.425000e-01	340	380	290	350	190	214	296	288		6.062e+01	2.20312
2.431250e-01	340	440	310	430	190	230	292	304		6.078e+01	1.53438
2.437500e-01	340	380	310	370	190	210	296	284		6.094e+01	0.865625
2.443750e-01	340	440	310	430	190	230	292	308		6.109e+01	-1.60938
2.450000e-01	340	380	310	370	190	214	292	288		6.125e+01	-4.08125
2.456250e-01	340	440	290	430	190	230	292	304		6.141e+01	-3.95
2.462500e-01	340	380	310	370	190	214	292	288		6.156e+01	-3.81875
2.468750e-01	340	440	310	430	190	230	296	304		6.172e+01	-2.89688
2.475000e-01	340	360	310	370	190	214	296	288		6.188e+01	-1.975
2.481250e-01	340	440	290	430	190	230	292	304		6.203e+01	-2.89688
2.487500e-01	340	380	290	370	190	214	292	288		6.219e+01	-3.81875
2.493750e-01	340	440	310	430	190	230	292	304		6.234e+01	-3.81875
2.500000e-01	340	360	310	370	190	210	292	284		6.250e+01	-3.81875
2.506250e-01	340	440	310	430	190	230	292	304		6.266e+01	-2.98125
2.512500e-01	340	380	310	370	190	210	292	288		6.281e+01	-2.14375
2.518750e-01	340	440	310	430	190	230	296	304		6.297e+01	-2.05937
2.525000e-01	320	380	310	370	190	210	292	288		6.312e+01	-1.975
2.531250e-01	340	440	310	430	190	230	292	304		6.328e+01	-1.975
2.537500e-01	340	380	310	350	190	210	292	288		6.344e+01	-1.975
2.543750e-01	340	440	310	430	190	230	292	304		6.359e+01	-2.54375
2.550000e-01	320	380	310	370	190	210	292	288		6.375e+01	-3.1125
2.556250e-01	340	440	310	430	190	230	296	304		6.391e+01	-3.46562
2.562500e-01	340	380	310	370	190	210	292	288		6.406e+01	-3.81875
2.568750e-01	340	440	290	430	190	230	292	304		6.422e+01	-1.9625
2.575000e-01	360	360	290	370	190	210	292	284		6.438e+01	-0.103125
2.581250e-01	320	440	290	430	190	230	292	304		6.453e+01	-0.103125
2.587500e-01	320	380	310	350	190	214	292	288		6.469e+01	-0.103125
2.593750e-01	340	440	290	430	190	230	292	304		6.484e+01	-0.271875
2.600000e-01	360	380	290	370	186	214	292	284		6.500e+01	-0.440625
2.606250e-01	340	440	310	430	190	230	292	304		6.516e+01	-0.971875
2.612500e-01	340	380	310	370	190	210	292	284		6.531e+01	-1.5
2.618750e-01	340	440	290	430	186	230	292	304		6.547e+01	-1.7375
2.625000e-01	320	380	310	350	190	210	292	284		6.562e+01	-1.975
2.631250e-01	340	440	310	430	190	230	292	304		6.578e+01	-1.7375
2.637500e-01	340	380	310	370	190	214	292	288		6.594e+01	-1.5
2.643750e-01	320	440	290	430	190	230	292	304		6.609e+01	-1.15625
2.650000e-01	340	360	310	350	190	214	292	288		6.625e+01	-0.809375
2.656250e-01	340	440	290	430	190	226	292	304		6.641e+01	-3.46562
2.662500e-01	320	380	290	370	190	210	292	284		6.656e+01	-6.12187
2.668750e-01	340	440	290	430	190	230	292	304		6.672e+01	-3.28125
2.675000e-01	340	380	290	370	190	210	292	288		6.688e+01	-0.440625
2.681250e-01	340	440	310	430	190	230	292	304		6.703e+01	-0.015625
2.687500e-01	340	380	290	350	190	214	292	288		6.719e+01	0.409375
2.693750e-01	340	440	290	430	190	230	292	304		6.734e+01	-0.86875
2.700000e-01	340	360	290	350	194	214	292	284		6.750e+01	-2.14375
2.706250e-01	340	440	290	430	190	230	292	304		6.766e+01	-2.05937
2.712500e-01	340	380	290	370	190	214	296	288		6.781e+01	-1.975
2.718750e-01	340	440	310	430	194	230	300	304		6.797e+01	-1.7375
2.725000e-01	340	380	310	370	190	210	292	284		6.812e+01	-1.5
2.731250e-01	340	440	310	430	190	230	296	304		6.828e+01	-2.30625
2.737500e-01	340	380	310	370	194	214	296	288		6.844e+01	-3.1125
2.743750e-01	360	440	290	430	186	230	292	304		6.859e+01	-1.77812
2.750000e-01	340	380	290	350	190	214	292	288		6.875e+01	-0.440625
2.756250e-01	340	440	290	430	190	230	292	304		6.891e+01	-1.20937
2.762500e-01	340	380	290	370	190	210	292	284		6.906e+01	-1.975
2.768750e-01	340	440	270	430	190	230	292	308		6.922e+01	-0.784375
2.775000e-01	340	380	290	350	190	210	292	288		6.938e+01	0.409375
2.781250e-01	340	440	290	430	190	230	292	304		6.953e+01	-2.2875
2.787500e-01	340	380	310	350	190	210	292	284		6.969e+01	-4.98438
2.793750e-01	340	440	290	430	194	230	292	308		6.984e+01	-3.48125
2.800000e-01	340	380	290	350	190	214	292	288		7.000e+01	-1.975
2.806250e-01	340	440	290	430	194	230	296	304		7.016e+01	-1.975
2.812500e-01	340	380	310	370	190	214	292	288		7.031e+01	-1.975
2.818750e-01	340	440	290	430	186	230	288	304		7.047e+01	-1.975
2.825000e-01	340	380	290	350	190	210	292	288		7.062e+01	-1.975
2.831250e-01	340	440	310	430	190	230	292	304		7.078e+01	-2.89688
2.837500e-01	340	380	310	350	190	210	292	288		7.094e+01	-3.81875
2.843750e-01	340	440	310	430	190	230	292	304		7.109e+01	-3.81875
2.850000e-01	360	380	270	350	190	214	292	288		7.125e+01	-3.81875
2.856250e-01	340	440	290	430	190	230	292	304		7.141e+01	-2.65937
2.862500e-01	340	380	290	370	190	210	292	284		7.156e+01	-1.5
2.868750e-01	340	440	310	430	186	230	292	304		7.172e+01	-5.31875
2.875000e-01	340	380	290	350	190	210	292	284		7.188e+01	-9.13437
2.881250e-01	320	440	290	430	186	230	292	304		7.203e+01	-5.55625
2.887500e-01	360	380	290	350	190	210	292	288		7.219e+01	-1.975
2.893750e-01	340	440	290	430	190	230	292	304		7.234e+01	-1.975
2.900000e-01	340	380	290	350	186	210	292	284		7.250e+01	-1.975
2.906250e-01	340	440	270	430	190	230	292	304		7.266e+01	-2.89688
2.912500e-01	340	380	290	350	190	210	292	288		7.281e+01	-3.81875
2.918750e-01	360	440	310	430	194	230	300	304		7.297e+01	-5.2
2.925000e-01	340	380	290	350	190	210	288	288		7.312e+01	-6.58125
2.931250e-01	360	440	290	430	190	234	292	304		7.328e+01	-4.04062
2.937500e-01	340	380	290	350	190	214	292	288		7.344e+01	-1.5
2.943750e-01	340	440	290	430	194	230	296	304		7.359e+01	-1.5
2.950000e-01	360	380	290	350	190	214	292	288		7.375e+01	-1.5
2.956250e-01	340	440	310	430	190	230	296	304		7.391e+01	-2.79062
2.962500e-01	340	380	290	350	190	210	292	284		7.406e+01	-4.08125
2.968750e-01	340	440	290	430	190	230	292	308		7.422e+01	-3.59687
2.975000e-01	340	380	290	370	190	214	292	284		7.438e+01	-3.1125
2.981250e-01	340	440	310	430	190	230	292	304		7.453e+01	-2.30625
2.987500e-01	340	380	290	350	190	210	292	288		7.469e+01	-1.5
2.993750e-01	340	440	310	430	190	230	296	304		7.484e+01	-4.04062
3.000000e-01	340	380	290	370	190	210	292	284		7.500e+01	-6.58125
3.006250e-01	340	440	310	430	190	230	292	304		7.516e+01	-4.27812
3.012500e-01	360	380	290	350	190	210	292	288		7.531e+01	-1.975
3.018750e-01	340	440	290	430	190	230	292	304		7.547e+01	-1.525
3.025000e-01	360	380	290	350	190	210	292	284		7.562e+01	-1.07187
3.031250e-01	340	440	290	430	190	230	292	304		7.578e+01	-3.59687
3.037500e-01	340	380	310	350	190	214	292	284		7.594e+01	-6.12187
3.043750e-01	340	440	290	430	190	230	292	308		7.609e+01	-4.97187
3.050000e-01	340	380	290	350	194	210	292	284		7.625e+01	-3.81875
3.056250e-01	340	440	290	430	190	230	296	304		7.641e+01	-2.65937
3.062500e-01	340	380	290	350	194	214	292	288		7.656e+01	-1.5
3.068750e-01	340	440	290	430	190	230	292	304		7.672e+01	-2.65937
3.075000e-01	340	380	290	370	190	214	292	288		7.688e+01	-3.81875
3.081250e-01	340	440	290	430	190	230	292	304		7.703e+01	-4.97187
3.087500e-01	340	380	290	370	190	210	296	284		7.719e+01	-6.12187
3.093750e-01	340	440	310	430	190	230	292	308		7.734e+01	-3.34062
3.100000e-01	340	380	310	350	190	214	296	284		7.750e+01	-0.559375
3.106250e-01	340	440	310	430	194	230	292	308		7.766e+01	-1.8375
3.112500e-01	340	380	290	370	190	214	292	288		7.781e+01	-3.1125
3.118750e-01	340	440	290	430	194	230	296	304		7.797e+01	-1.9625
3.125000e-01	340	380	290	370	186	210	292	288		7.812e+01	-0.809375
3.131250e-01	340	440	290	430	194	230	292	308		7.828e+01	-1.9625
3.137500e-01	340	380	290	350	190	214	296	288		7.844e+01	-3.1125
3.143750e-01	340	440	290	430	194	230	292	304		7.859e+01	-1.77812
3.150000e-01	320	380	290	350	190	210	296	288		7.875e+01	-0.440625
3.156250e-01	360	440	270	430	190	230	292	304		7.891e+01	-2.13125
3.162500e-01	340	380	290	350	190	214	292	284		7.906e+01	-3.81875
3.168750e-01	340	440	290	430	190	230	292	304		7.922e+01	-3.46562
3.175000e-01	340	380	290	350	190	210	292	288		7.938e+01	-3.1125
3.181250e-01	340	440	290	430	190	230	296	304		7.953e+01	-3.46562
3.187500e-01	320	380	310	370	190	210	292	288		7.969e+01	-3.81875
3.193750e-01	340	440	290	430	190	230	292	304		7.984e+01	-4.97187
3.200000e-01	340	380	310	350	190	210	292	288		8.000e+01	-6.12187
3.206250e-01	360	440	290	430	190	230	296	304		8.016e+01	-5.55313
3.212500e-01	340	380	270	350	190	210	292	288		8.031e+01	-4.98438
3.218750e-01	340	440	290	430	190	230	292	304		8.047e+01	-4.05
3.225000e-01	340	380	290	350	194	214	292	288		8.062e+01	-3.1125
3.231250e-01	340	440	290	430	190	230	296	304		8.078e+01	-4.61875
3.237500e-01	340	380	290	350	190	214	292	284		8.094e+01	-6.12187
3.243750e-01	340	440	290	430	194	230	292	304		8.109e+01	-3.8125
3.250000e-01	340	380	290	350	190	210	292	288		8.125e+01	-1.5
3.256250e-01	340	440	290	430	194	230	292	304		8.141e+01	-2.65937
3.262500e-01	360	380	290	350	190	210	292	284		8.156e+01	-3.81875
3.268750e-01	340	440	290	430	190	234	292	308		8.172e+01	-2.65937
3.275000e-01	340	380	290	350	194	214	296	288		8.188e+01	-1.5
3.281250e-01	360	440	290	430	190	230	292	304		8.203e+01	-2.30625
3.287500e-01	340	380	290	350	190	210	292	284		8.219e+01	-3.1125
3.293750e-01	340	440	290	430	190	230	296	304		8.234e+01	-4.05
3.300000e-01	340	380	290	350	190	210	292	288		8.250e+01	-4.98438
3.306250e-01	340	440	310	430	190	230	292	304		8.266e+01	-3.56562
3.312500e-01	340	380	290	370	194	210	292	288		8.281e+01	-2.14375
3.318750e-01	360	440	310	430	190	230	296	304		8.297e+01	-6.125
3.325000e-01	340	380	290	350	190	214	292	288		8.312e+01	-10.1031
3.331250e-01	320	440	290	430	190	230	292	304		8.328e+01	-5.27188
3.337500e-01	340	380	290	350	194	214	296	288		8.344e+01	-0.440625
3.343750e-01	340	440	310	430	190	230	292	304		8.359e+01	-2.13125
3.350000e-01	340	380	290	350	194	210	292	284		8.375e+01	-3.81875
3.356250e-01	340	440	310	430	190	230	292	308		8.391e+01	-3.46562
3.362500e-01	340	380	290	370	190	214	292	288		8.406e+01	-3.1125
3.368750e-01	360	440	290	430	194	230	292	304		8.422e+01	-3.34375
3.375000e-01	340	380	310	350	190	210	292	288		8.438e+01	-3.57187
3.381250e-01	340	440	290	430	190	230	292	304		8.453e+01	-2.5375
3.387500e-01	340	380	290	350	194	210	296	284		8.469e+01	-1.5
3.393750e-01	340	440	290	430	190	230	292	308		8.484e+01	-2.30625
3.400000e-01	340	380	290	350	190	214	292	288		8.500e+01	-3.1125
3.406250e-01	340	440	290	430	190	230	292	304		8.516e+01	-5.10312
3.412500e-01	340	380	290	350	190	214	292	288		8.531e+01	-7.09375
3.418750e-01	340	440	290	430	190	230	292	304		8.547e+01	-5.10312
3.425000e-01	340	380	290	350	190	210	292	288		8.562e+01	-3.1125
3.431250e-01	340	440	290	430	190	230	296	308		8.578e+01	-4.61875
3.437500e-01	340	380	290	350	190	214	296	288		8.594e+01	-6.12187
3.443750e-01	340	460	270	430	190	230	292	308		8.609e+01	-5.10312
3.450000e-01	340	380	270	350	190	210	292	284		8.625e+01	-4.08125
3.456250e-01	340	440	310	430	190	230	292	304		8.641e+01	-5.10312
3.462500e-01	340	380	290	350	190	210	296	288		8.656e+01	-6.12187
3.468750e-01	340	440	290	430	194	230	292	304		8.672e+01	-5.55313
3.475000e-01	320	380	290	350	190	214	292	288		8.688e+01	-4.98438
3.481250e-01	340	440	290	430	190	230	296	304		8.703e+01	-4.40312
3.487500e-01	320	380	290	350	186	210	284	284		8.719e+01	-3.81875
3.493750e-01	340	440	290	430	190	230	292	308		8.734e+01	-3.46562
3.500000e-01	340	380	290	350	190	214	292	288		8.750e+01	-3.1125
3.506250e-01	340	440	290	430	190	230	292	304		8.766e+01	-2.30625
3.512500e-01	340	380	290	350	190	210	292	288		8.781e+01	-1.5
3.518750e-01	340	440	290	430	190	230	296	304		8.797e+01	-1.5
3.525000e-01	340	380	290	350	190	210	292	288		8.812e+01	-1.5
3.531250e-01	340	440	290	430	190	230	292	304		8.828e+01	-1.15625
3.537500e-01	340	360	290	350	190	214	292	284		8.844e+01	-0.809375
3.543750e-01	340	440	290	430	190	230	296	304		8.859e+01	-2.44687
3.550000e-01	340	380	290	350	190	210	292	288		8.875e+01	-4.08125
3.556250e-01	340	440	290	430	190	234	292	304		8.891e+01	-5.10312
3.562500e-01	340	380	290	350	190	214	292	288		8.906e+01	-6.12187
3.568750e-01	340	440	290	430	190	226	292	304		8.922e+01	-3.8125
3.575000e-01	340	380	290	350	190	210	292	288		8.938e+01	-1.5
3.581250e-01	320	440	290	430	190	230	292	304		8.953e+01	-2.30625
3.587500e-01	360	380	290	350	194	214	296	288		8.969e+01	-3.1125
3.593750e-01	340	440	290	430	190	230	292	304		8.984e+01	-2.30625
3.600000e-01	340	380	290	350	190	210	292	288		9.000e+01	-1.5
3.606250e-01	360	440	290	430	190	230	292	304		9.016e+01	-2.65937
3.612500e-01	340	380	290	350	190	210	292	288		9.031e+01	-3.81875
3.618750e-01	340	440	290	430	190	230	292	304		9.047e+01	-6.47812
3.625000e-01	360	380	290	350	190	214	292	288		9.062e+01	-9.13437
3.631250e-01	340	440	290	430	190	230	292	304		9.078e+01	-4.61875
3.637500e-01	340	380	290	350	190	210	292	288		9.094e+01	-0.103125
3.643750e-01	340	440	290	430	190	230	292	304		9.109e+01	-0.803125
3.650000e-01	340	380	290	350	190	210	292	284		9.125e+01	-1.5
3.656250e-01	340	440	290	430	190	230	292	304		9.141e+01	-2.5375
3.662500e-01	340	380	290	350	190	214	292	288		9.156e+01	-3.57187
3.668750e-01	340	440	290	430	190	230	292	304		9.172e+01	-6.35312
3.675000e-01	340	380	270	350	190	210	292	288		9.188e+01	-9.13437
3.681250e-01	340	440	290	430	190	230	292	308		9.203e+01	-7.85938
3.687500e-01	340	380	290	350	186	210	292	288		9.219e+01	-6.58125
3.693750e-01	340	440	290	430	190	226	296	304		9.234e+01	-6.35312
3.700000e-01	340	380	290	350	190	210	292	288		9.250e+01	-6.12187
3.706250e-01	340	440	290	430	194	230	292	308		9.266e+01	-5.55313
3.712500e-01	340	380	290	350	190	210	292	284		9.281e+01	-4.98438
3.718750e-01	340	440	290	430	194	230	292	304		9.297e+01	-7.05937
3.725000e-01	320	380	290	350	190	210	288	288		9.312e+01	-9.13437
3.731250e-01	340	440	290	430	190	226	292	304		9.328e+01	-6.60938
3.737500e-01	360	380	290	350	190	210	292	284		9.344e+01	-4.08125
3.743750e-01	360	440	290	430	190	230	292	304		9.359e+01	-8.59687
3.750000e-01	360	380	290	350	190	214	292	288		9.375e+01	-13.1125
3.756250e-01	340	440	290	430	190	230	292	304		9.391e+01	-8.46562
3.762500e-01	340	380	310	350	190	214	296	288		9.406e+01	-3.81875
3.768750e-01	340	440	290	430	190	230	292	304		9.422e+01	-4.97187
3.775000e-01	340	380	290	350	190	210	296	284		9.438e+01	-6.12187
3.781250e-01	340	440	310	430	194	230	292	304		9.453e+01	-5.55313
3.787500e-01	340	380	310	350	194	214	296	288		9.469e+01	-4.98438
3.793750e-01	340	440	270	410	194	230	296	304		9.484e+01	-7.05937
3.800000e-01	340	380	310	350	194	210	292	284		9.500e+01	-9.13437
3.806250e-01	340	440	290	430	190	230	292	308		9.516e+01	-6.60938
3.812500e-01	340	380	290	350	190	210	292	284		9.531e+01	-4.08125
3.818750e-01	340	440	290	430	190	230	296	304		9.547e+01	-3.59687
3.825000e-01	340	360	290	350	190	214	292	288		9.562e+01	-3.1125
3.831250e-01	340	440	290	410	190	230	296	304		9.578e+01	-4.61875
3.837500e-01	340	360	290	350	194	210	292	284		9.594e+01	-6.12187
3.843750e-01	320	440	290	410	194	230	296	304		9.609e+01	-3.8125
3.850000e-01	340	380	290	350	190	214	292	288		9.625e+01	-1.5
3.856250e-01	340	440	310	410	194	230	292	304		9.641e+01	-3.8125
3.862500e-01	340	380	310	350	194	214	292	284		9.656e+01	-6.12187
3.868750e-01	340	440	290	430	190	230	292	304		9.672e+01	-6.35312
3.875000e-01	340	380	290	350	194	210	300	284		9.688e+01	-6.58125
3.881250e-01	340	440	290	430	190	230	296	304		9.703e+01	-5.2
3.887500e-01	340	360	290	350	190	210	292	284		9.719e+01	-3.81875
3.893750e-01	360	440	310	430	190	230	292	304		9.734e+01	-3.46562
3.900000e-01	320	380	310	350	194	210	292	288		9.750e+01	-3.1125
3.906250e-01	340	440	290	410	190	230	292	304		9.766e+01	-5.10312
3.912500e-01	340	380	310	350	190	214	292	284		9.781e+01	-7.09375
3.918750e-01	340	440	290	430	190	230	292	304		9.797e+01	-5.45625
3.925000e-01	360	380	310	350	190	214	296	288		9.812e+01	-3.81875
3.931250e-01	340	440	290	430	194	226	296	304		9.828e+01	-2.89688
3.937500e-01	340	380	290	350	190	210	292	284		9.844e+01	-1.975
3.943750e-01	360	440	290	430	190	230	292	308		9.859e+01	-3.48125
3.950000e-01	340	380	290	350	190	214	296	288		9.875e+01	-4.98438
3.956250e-01	340	440	290	430	194	230	296	304		9.891e+01	-6.04062
3.962500e-01	340	380	290	350	190	214	292	288		9.906e+01	-7.09375
3.968750e-01	340	440	310	410	190	230	292	304		9.922e+01	-6.04062
3.975000e-01	320	380	290	350	190	210	292	288		9.938e+01	-4.98438
3.981250e-01	340	440	310	430	190	230	296	308		9.953e+01	-4.98438
3.987500e-01	360	380	290	330	194	214	292	288		9.969e+01	-4.98438
3.993750e-01	360	440	310	410	194	230	292	304		9.984e+01	-5.55313
4.000000e-01	340	380	290	350	194	210	292	288		1.000e+02	-6.12187
4.006250e-01	340	440	290	430	194	230	292	308		1.002e+02	-4.97187
4.012500e-01	340	380	310	350	194	214	292	288		1.003e+02	-3.81875
4.018750e-01	340	440	310	410	190	230	292	308		1.005e+02	-3.81875
4.025000e-01	340	380	310	350	190	214	292	288		1.006e+02	-3.81875
4.031250e-01	360	440	310	430	194	230	292	304		1.008e+02	-2.65937
4.037500e-01	340	380	310	350	190	210	296	288		1.009e+02	-1.5
4.043750e-01	340	440	290	430	190	230	292	304		1.011e+02	-2.5375
4.050000e-01	360	380	310	350	194	214	296	288		1.012e+02	-3.57187
4.056250e-01	340	440	330	410	194	230	288	304		1.014e+02	-3.57187
4.062500e-01	340	380	310	350	190	210	292	288		1.016e+02	-3.57187
4.068750e-01	340	440	310	410	190	230	296	308		1.017e+02	-4.84687
4.075000e-01	340	380	310	350	190	214	292	288		1.019e+02	-6.12187
4.081250e-01	340	440	310	410	194	230	292	304		1.020e+02	-5.55313
4.087500e-01	320	360	310	350	190	210	292	288		1.022e+02	-4.98438
4.093750e-01	340	440	290	430	194	230	292	304		1.023e+02	-6.04062
4.100000e-01	340	360	310	350	190	210	292	284		1.025e+02	-7.09375
4.106250e-01	340	440	290	430	190	230	292	308		1.027e+02	-5.45625
4.112500e-01	340	360	310	350	190	214	292	288		1.028e+02	-3.81875
4.118750e-01	320	440	290	410	194	230	292	304		1.030e+02	-2.89688
4.125000e-01	340	380	310	350	194	214	292	288		1.031e+02	-1.975
4.131250e-01	360	440	310	410	190	230	292	304		1.033e+02	-4.05
4.137500e-01	340	380	310	350	194	210	292	288		1.034e+02	-6.12187
4.143750e-01	360	440	330	430	190	230	292	304		1.036e+02	-6.60938
4.150000e-01	340	380	330	350	190	214	292	288		1.038e+02	-7.09375
4.156250e-01	340	440	310	410	190	230	292	304		1.039e+02	-8.11562
4.162500e-01	340	360	290	350	194	210	292	284		1.041e+02	-9.13437
4.168750e-01	340	440	290	410	190	230	292	308		1.042e+02	-9.13437
4.175000e-01	340	380	310	350	194	214	292	288		1.044e+02	-9.13437
4.181250e-01	340	440	310	410	190	230	292	304		1.045e+02	-9.13437
4.187500e-01	340	380	310	350	194	214	292	288		1.047e+02	-9.13437
4.193750e-01	340	440	310	430	190	230	292	304		1.048e+02	-6.35312
4.200000e-01	340	380	290	350	190	210	292	288		1.050e+02	-3.57187
4.206250e-01	340	440	310	410	190	230	292	304		1.052e+02	-3.34375
4.212500e-01	340	380	310	350	190	210	288	288		1.053e+02	-3.1125
4.218750e-01	320	440	310	410	190	230	292	308		1.055e+02	-6.60938
4.225000e-01	340	380	290	350	186	210	288	284		1.056e+02	-10.1031
4.231250e-01	360	440	310	410	194	230	292	304		1.058e+02	-6.60938
4.237500e-01	340	380	310	350	190	214	292	288		1.059e+02	-3.1125
4.243750e-01	360	440	310	430	190	230	292	304		1.061e+02	-6.125
4.250000e-01	340	380	310	350	190	210	296	288		1.062e+02	-9.13437
4.256250e-01	340	440	310	430	190	230	296	304		1.064e+02	-7.05937
4.262500e-01	320	380	310	350	190	210	292	288		1.066e+02	-4.98438
4.268750e-01	340	440	310	430	190	234	288	304		1.067e+02	-4.98438
4.275000e-01	360	360	310	350	190	210	292	288		1.069e+02	-4.98438
4.281250e-01	340	440	310	410	194	230	292	304		1.070e+02	-10.5531
4.287500e-01	340	380	310	350	190	214	292	288		1.072e+02	-16.1219
4.293750e-01	360	440	310	410	198	230	296	304		1.073e+02	-10.5531
4.300000e-01	340	380	310	350	194	210	292	288		1.075e+02	-4.98438
4.306250e-01	340	440	310	430	194	230	292	308		1.077e+02	-5.55313
4.312500e-01	320	380	310	350	194	214	292	288		1.078e+02	-6.12187
4.318750e-01	340	440	310	410	190	230	292	304		1.080e+02	-7.62812
4.325000e-01	340	380	310	350	190	210	292	284		1.081e+02	-9.13437
4.331250e-01	340	440	330	410	190	230	288	308		1.083e+02	-7.05937
4.337500e-01	340	380	310	350	194	210	292	288		1.084e+02	-4.98438
4.343750e-01	340	440	310	410	194	230	296	304		1.086e+02	-4.27812
4.350000e-01	340	360	330	350	190	210	292	288		1.088e+02	-3.57187
4.356250e-01	340	440	310	430	190	230	288	304		1.089e+02	-3.34375
4.362500e-01	360	380	310	350	194	210	296	288		1.091e+02	-3.1125
4.368750e-01	340	440	310	430	194	230	292	308		1.092e+02	-2.54375
4.375000e-01	360	360	310	350	194	214	292	288		1.094e+02	-1.975
4.381250e-01	340	440	330	430	190	230	292	304		1.095e+02	-3.48125
4.387500e-01	360	380	310	350	194	214	292	288		1.097e+02	-4.98438
4.393750e-01	320	440	310	410	190	230	292	304		1.098e+02	-5.55313
4.400000e-01	340	380	310	350	194	210	292	284		1.100e+02	-6.12187
4.406250e-01	340	440	310	410	194	230	292	308		1.102e+02	-6.12187
4.412500e-01	360	380	310	350	194	214	292	288		1.103e+02	-6.12187
4.418750e-01	340	440	310	410	194	230	296	304		1.105e+02	-5.55313
4.425000e-01	340	380	310	350	190	214	292	288		1.106e+02	-4.98438
4.431250e-01	360	440	310	430	190	230	296	308		1.108e+02	-7.05937
4.437500e-01	340	380	330	350	194	210	292	288		1.109e+02	-9.13437
4.443750e-01	340	440	310	410	190	230	292	304		1.111e+02	-6.125
4.450000e-01	360	380	310	350	190	210	296	288		1.112e+02	-3.1125
4.456250e-01	340	440	310	410	198	230	296	308		1.114e+02	-3.59687
4.462500e-01	340	380	310	350	194	214	292	284		1.116e+02	-4.08125
4.468750e-01	340	440	330	410	194	230	296	304		1.117e+02	-4.08125
4.475000e-01	360	360	310	350	190	210	292	288		1.119e+02	-4.08125
4.481250e-01	320	440	310	410	194	230	292	304		1.120e+02	-5.33125
4.487500e-01	360	380	330	350	194	214	296	288		1.122e+02	-6.58125
4.493750e-01	340	440	330	410	194	230	296	304		1.123e+02	-7.85938
4.500000e-01	340	380	310	350	190	210	292	284		1.125e+02	-9.13437
4.506250e-01	320	440	310	430	194	230	296	308		1.127e+02	-7.62812
4.512500e-01	340	380	330	350	194	214	296	288		1.128e+02	-6.12187
4.518750e-01	360	440	330	410	194	230	292	304		1.130e+02	-8.1125
4.525000e-01	320	360	330	350	194	214	292	284		1.131e+02	-10.1031
4.531250e-01	360	440	310	410	190	230	296	304		1.133e+02	-8.1125
4.537500e-01	340	380	330	350	190	214	292	288		1.134e+02	-6.12187
4.543750e-01	340	440	330	410	190	230	292	304		1.136e+02	-5.55313
4.550000e-01	340	380	310	350	194	214	292	284		1.138e+02	-4.98438
4.556250e-01	340	440	330	410	186	230	292	304		1.139e+02	-5.78437
4.562500e-01	360	360	330	350	190	210	292	288		1.141e+02	-6.58125
4.568750e-01	340	440	330	410	190	230	292	308		1.142e+02	-5.07812
4.575000e-01	320	380	330	350	194	210	296	288		1.144e+02	-3.57187
4.581250e-01	360	440	330	410	190	230	292	304		1.145e+02	-6.35312
4.587500e-01	340	380	330	350	190	214	292	288		1.147e+02	-9.13437
4.593750e-01	340	440	330	410	190	230	292	304		1.148e+02	-7.85938
4.600000e-01	320	380	310	350	190	214	292	284		1.150e+02	-6.58125
4.606250e-01	340	440	330	410	190	230	292	304		1.152e+02	-4.84687
4.612500e-01	340	380	330	350	190	210	296	284		1.153e+02	-3.1125
4.618750e-01	340	440	310	410	190	230	296	304		1.155e+02	-3.46562
4.625000e-01	340	380	330	350	190	210	296	284		1.156e+02	-3.81875
4.631250e-01	340	440	310	410	190	230	296	308		1.158e+02	-9.97187
4.637500e-01	340	380	310	350	190	210	292	288		1.159e+02	-16.1219
4.643750e-01	340	440	330	430	190	230	292	304		1.161e+02	-11.3531
4.650000e-01	340	380	330	350	194	214	292	288		1.162e+02	-6.58125
4.656250e-01	340	440	330	410	190	230	296	308		1.164e+02	-11.3531
4.662500e-01	340	380	330	350	194	210	292	288		1.166e+02	-16.1219
4.668750e-01	360	440	330	410	194	230	292	308		1.167e+02	-9.05
4.675000e-01	340	360	310	350	190	214	292	284		1.169e+02	-1.975
4.681250e-01	360	440	330	430	194	230	296	304		1.170e+02	-4.05
4.687500e-01	340	380	330	350	190	214	292	284		1.172e+02	-6.12187
4.693750e-01	340	440	330	410	190	230	292	308		1.173e+02	-11.1219
4.700000e-01	360	380	330	350	194	214	292	288		1.175e+02	-16.1219
4.706250e-01	340	440	330	410	190	230	292	304		1.177e+02	-11.3531
4.712500e-01	340	380	330	350	190	214	292	288		1.178e+02	-6.58125
4.718750e-01	340	440	330	410	190	230	292	304		1.180e+02	-9.84687
4.725000e-01	340	380	330	350	190	210	292	288		1.181e+02	-13.1125
4.731250e-01	360	460	330	410	190	230	292	304		1.183e+02	-9.61875
4.737500e-01	340	360	330	350	190	214	292	288		1.184e+02	-6.12187
4.743750e-01	340	440	330	410	194	230	292	304		1.186e+02	-6.12187
4.750000e-01	340	380	330	350	190	210	292	288		1.188e+02	-6.12187
4.756250e-01	340	440	330	410	186	230	288	304		1.189e+02	-6.12187
4.762500e-01	360	380	330	350	194	210	296	288		1.191e+02	-6.12187
4.768750e-01	340	440	330	410	190	230	292	304		1.192e+02	-8.1125
4.775000e-01	360	380	350	350	194	214	292	288		1.194e+02	-10.1031
4.781250e-01	340	440	330	410	190	230	292	304		1.195e+02	-11.6094
4.787500e-01	340	360	310	350	190	210	292	284		1.197e+02	-13.1125
4.793750e-01	340	440	310	410	190	230	292	304		1.198e+02	-7.62812
4.800000e-01	360	380	330	350	194	210	292	284		1.200e+02	-2.14375
4.806250e-01	340	440	330	410	190	230	288	304		1.202e+02	-4.61875
4.812500e-01	340	380	330	350	190	210	288	288		1.203e+02	-7.09375
4.818750e-01	340	440	330	410	190	230	292	304		1.205e+02	-6.60938
4.825000e-01	340	380	330	350	194	210	288	288		1.206e+02	-6.12187
4.831250e-01	360	440	330	410	194	230	292	304		1.208e+02	-5.55313
4.837500e-01	340	380	330	350	194	210	292	284		1.209e+02	-4.98438
4.843750e-01	340	440	330	410	194	230	292	304		1.211e+02	-4.53437
4.850000e-01	340	380	350	350	194	214	292	284		1.212e+02	-4.08125
4.856250e-01	340	440	350	410	194	226	292	304		1.214e+02	-1.48125
4.862500e-01	340	380	330	350	194	210	292	288		1.216e+02	1.11875
4.868750e-01	340	440	330	410	190	226	292	304		1.217e+02	-2.50312
4.875000e-01	340	380	350	350	194	214	292	288		1.219e+02	-6.12187
4.881250e-01	340	440	330	410	194	230	292	304		1.220e+02	-7.62812
4.887500e-01	340	380	330	350	194	210	288	288		1.222e+02	-9.13437
4.893750e-01	360	440	330	410	194	230	292	304		1.223e+02	-6.47812
4.900000e-01	340	380	330	350	190	214	292	288		1.225e+02	-3.81875
4.906250e-01	340	440	330	410	190	230	292	304		1.227e+02	-4.97187
4.912500e-01	340	380	350	350	190	210	292	288		1.228e+02	-6.12187
4.918750e-01	360	440	330	410	194	230	292	304		1.230e+02	-6.60938
4.925000e-01	340	380	330	350	194	214	288	288		1.231e+02	-7.09375
4.931250e-01	340	440	330	410	194	230	292	304		1.233e+02	-4.61875
4.937500e-01	340	380	350	350	190	214	292	288		1.234e+02	-2.14375
4.943750e-01	340	440	350	410	194	230	292	304		1.236e+02	-4.13437
4.950000e-01	340	380	330	350	194	214	292	288		1.238e+02	-6.12187
4.956250e-01	340	440	330	410	194	230	292	304		1.239e+02	-6.60938
4.962500e-01	360	380	330	350	194	214	292	288		1.241e+02	-7.09375
4.968750e-01	340	440	330	410	194	230	292	304		1.242e+02	-10.1031
4.975000e-01	340	380	330	350	194	210	292	288		1.244e+02	-13.1125
4.981250e-01	340	440	330	410	194	230	292	308		1.245e+02	-11.125
4.987500e-01	340	380	330	350	194	210	296	288		1.247e+02	-9.13437
4.993750e-01	340	440	350	410	190	230	292	304		1.248e+02	-11.125
5.000000e-01	340	380	330	350	190	214	292	288		1.250e+02	-13.1125
5.006250e-01	340	440	330	410	194	230	296	304		1.252e+02	-9.61875
5.012500e-01	340	380	330	350	190	214	288	288		1.253e+02	-6.12187
5.018750e-01	340	440	330	410	194	230	292	304		1.255e+02	-4.13437
5.025000e-01	360	380	330	350	194	214	296	288		1.256e+02	-2.14375
5.031250e-01	340	440	350	410	194	230	292	304		1.258e+02	-4.13437
5.037500e-01	340	380	350	350	194	210	292	288		1.259e+02	-6.12187
5.043750e-01	340	440	330	410	194	230	292	304		1.261e+02	-6.12187
5.050000e-01	340	380	350	350	194	210	296	288		1.262e+02	-6.12187
5.056250e-01	340	440	330	410	194	230	296	304		1.264e+02	-7.62812
5.062500e-01	320	380	350	350	194	210	292	288		1.266e+02	-9.13437
5.068750e-01	360	440	330	410	194	230	292	304		1.267e+02	-6.60938
5.075000e-01	340	360	330	350	194	210	292	284		1.269e+02	-4.08125
5.081250e-01	340	440	330	410	194	230	292	304		1.270e+02	-3.95
5.087500e-01	340	380	350	350	194	214	292	288		1.272e+02	-3.81875
5.093750e-01	340	440	350	430	194	230	292	304		1.273e+02	-6.47812
5.100000e-01	360	380	330	350	190	210	292	288		1.275e+02	-9.13437
5.106250e-01	340	440	330	410	190	230	296	304		1.277e+02	-7.05937
5.112500e-01	340	380	350	350	190	214	292	288		1.278e+02	-4.98438
5.118750e-01	340	440	350	410	194	230	292	308		1.280e+02	-4.40312
5.125000e-01	360	380	350	350	190	214	292	288		1.281e+02	-3.81875
5.131250e-01	340	440	350	410	194	230	292	304		1.283e+02	-6.9625
5.137500e-01	340	380	350	350	194	210	296	288		1.284e+02	-10.1031
5.143750e-01	340	440	330	410	194	230	292	304		1.286e+02	-8.1125
5.150000e-01	360	380	330	350	194	214	292	288		1.288e+02	-6.12187
5.156250e-01	340	440	330	410	190	230	296	304		1.289e+02	-8.1125
5.162500e-01	340	360	330	350	190	214	292	288		1.291e+02	-10.1031
5.168750e-01	340	440	330	410	194	226	292	304		1.292e+02	-6.9625
5.175000e-01	360	380	350	350	194	214	296	288		1.294e+02	-3.81875
5.181250e-01	360	440	330	410	194	230	292	304		1.295e+02	-3.81875
5.187500e-01	360	380	350	350	194	210	292	288		1.297e+02	-3.81875
5.193750e-01	340	440	350	410	194	230	296	304		1.298e+02	-6.9625
5.200000e-01	340	360	350	350	194	214	296	288		1.300e+02	-10.1031
5.206250e-01	340	440	330	410	194	230	292	308		1.302e+02	-8.1125
5.212500e-01	340	380	350	350	194	214	292	288		1.303e+02	-6.12187
5.218750e-01	340	440	330	410	194	230	292	304		1.305e+02	-6.12187
5.225000e-01	320	380	350	350	194	210	292	288		1.306e+02	-6.12187
5.231250e-01	340	440	350	410	194	226	292	304		1.308e+02	-6.60938
5.237500e-01	340	380	350	350	190	214	296	288		1.309e+02	-7.09375
5.243750e-01	340	440	350	410	190	230	292	304		1.311e+02	-8.11562
5.250000e-01	340	380	350	330	190	210	292	288		1.312e+02	-9.13437
5.256250e-01	360	440	350	410	194	230	292	304		1.314e+02	-6.47812
5.262500e-01	340	380	350	350	194	210	296	288		1.316e+02	-3.81875
5.268750e-01	360	440	350	410	190	226	292	304		1.317e+02	-3.81875
5.275000e-01	340	380	350	350	190	210	292	288		1.319e+02	-3.81875
5.281250e-01	340	440	350	410	194	230	292	304		1.320e+02	-4.97187
5.287500e-01	360	380	350	350	194	210	296	288		1.322e+02	-6.12187
5.293750e-01	340	440	350	410	198	230	292	304		1.323e+02	-7.62812
5.300000e-01	340	380	350	350	194	210	292	288		1.325e+02	-9.13437
5.306250e-01	340	440	350	410	194	230	292	304		1.327e+02	-7.62812
5.312500e-01	360	380	350	350	194	210	292	288		1.328e+02	-6.12187
5.318750e-01	340	440	330	410	190	230	292	304		1.330e+02	-4.13437
5.325000e-01	340	380	350	350	190	214	288	288		1.331e+02	-2.14375
5.331250e-01	340	440	350	410	194	230	292	304		1.333e+02	-3.56562
5.337500e-01	340	380	350	350	190	214	288	288		1.334e+02	-4.98438
5.343750e-01	340	440	350	410	190	230	292	308		1.336e+02	-4.98438
5.350000e-01	340	380	350	350	194	214	292	288		1.338e+02	-4.98438
5.356250e-01	340	440	370	410	194	230	292	308		1.339e+02	-7.54375
5.362500e-01	340	380	350	350	190	214	288	288		1.341e+02	-10.1031
5.368750e-01	340	440	350	410	190	226	292	304		1.342e+02	-11.6094
5.375000e-01	340	380	350	330	190	210	292	288		1.344e+02	-13.1125
5.381250e-01	340	440	350	410	194	230	288	308		1.345e+02	-11.125
5.387500e-01	360	380	350	350	190	214	288	288		1.347e+02	-9.13437
5.393750e-01	340	440	350	410	190	230	288	308		1.348e+02	-7.05937
5.400000e-01	360	380	350	350	190	214	288	288		1.350e+02	-4.98438
5.406250e-01	340	440	350	410	190	230	292	304		1.352e+02	-5.78437
5.412500e-01	340	380	350	330	190	214	292	288		1.353e+02	-6.58125
5.418750e-01	340	440	350	410	194	230	292	304		1.355e+02	-5.78437
5.425000e-01	360	380	350	350	194	214	292	288		1.356e+02	-4.98438
5.431250e-01	340	440	350	410	194	230	296	304		1.358e+02	-4.40312
5.437500e-01	360	380	370	350	194	214	288	288		1.359e+02	-3.81875
5.443750e-01	340	440	350	410	194	230	292	304		1.361e+02	-4.97187
5.450000e-01	360	380	350	350	190	214	292	288		1.362e+02	-6.12187
5.456250e-01	340	440	350	410	194	230	292	304		1.364e+02	-7.62812
5.462500e-01	340	380	350	330	194	214	288	288		1.366e+02	-9.13437
5.468750e-01	340	440	350	410	190	230	292	304		1.367e+02	-9.13437
5.475000e-01	340	380	370	350	194	210	292	288		1.369e+02	-9.13437
5.481250e-01	340	440	350	410	190	230	292	304		1.370e+02	-9.13437
5.487500e-01	340	380	330	350	194	210	288	288		1.372e+02	-9.13437
5.493750e-01	360	440	350	410	198	230	292	304		1.373e+02	-5.31875
5.500000e-01	340	380	350	350	194	210	292	288		1.375e+02	-1.5
5.506250e-01	340	440	350	410	190	230	292	304		1.377e+02	-4.29688
5.512500e-01	340	380	350	350	194	214	288	288		1.378e+02	-7.09375
5.518750e-01	340	440	350	410	194	230	288	308		1.380e+02	-8.6
5.525000e-01	340	380	350	330	194	210	288	288		1.381e+02	-10.1031
5.531250e-01	340	440	350	410	194	230	292	304		1.383e+02	-7.54375
5.537500e-01	340	380	370	330	194	214	288	288		1.384e+02	-4.98438
5.543750e-01	360	440	350	410	194	230	292	308		1.386e+02	-7.05937
5.550000e-01	360	360	350	350	194	214	292	288		1.388e+02	-9.13437
5.556250e-01	320	440	350	410	194	230	292	304		1.389e+02	-11.125
5.562500e-01	360	380	370	350	194	214	288	288		1.391e+02	-13.1125
5.568750e-01	360	440	370	410	194	230	292	304		1.392e+02	-7.62812
5.575000e-01	340	360	350	350	194	210	292	288		1.394e+02	-2.14375
5.581250e-01	360	440	350	410	194	230	292	308		1.395e+02	-3.56562
5.587500e-01	340	360	350	350	194	210	292	288		1.397e+02	-4.98438
5.593750e-01	340	440	350	410	194	230	292	304		1.398e+02	-4.05
5.600000e-01	340	380	350	350	194	210	292	288		1.400e+02	-3.1125
5.606250e-01	340	440	350	410	194	230	292	304		1.402e+02	-4.05
5.612500e-01	340	380	350	350	194	214	292	288		1.403e+02	-4.98438
5.618750e-01	340	440	350	410	194	230	292	304		1.405e+02	-4.40312
5.625000e-01	360	380	350	350	194	210	292	288		1.406e+02	-3.81875
5.631250e-01	340	440	350	410	194	226	292	304		1.408e+02	-6.47812
5.637500e-01	360	380	370	350	194	214	292	288		1.409e+02	-9.13437
5.643750e-01	340	440	350	410	194	230	292	304		1.411e+02	-7.05937
5.650000e-01	360	380	350	350	194	214	292	288		1.412e+02	-4.98438
5.656250e-01	360	440	350	410	198	230	292	304		1.414e+02	-4.40312
5.662500e-01	340	380	350	350	194	214	292	288		1.416e+02	-3.81875
5.668750e-01	320	440	350	410	194	230	292	304		1.417e+02	-4.97187
5.675000e-01	340	380	350	330	194	210	292	288		1.419e+02	-6.12187
5.681250e-01	340	440	330	410	198	230	292	304		1.420e+02	-7.62812
5.687500e-01	340	380	350	350	194	214	292	288		1.422e+02	-9.13437
5.693750e-01	340	440	330	410	194	230	292	304		1.423e+02	-6.125
5.700000e-01	360	360	350	330	194	214	288	288		1.425e+02	-3.1125
5.706250e-01	340	440	350	410	194	226	292	304		1.427e+02	-6.125
5.712500e-01	340	380	350	350	194	210	292	288		1.428e+02	-9.13437
5.718750e-01	360	440	330	410	198	230	292	308		1.430e+02	-11.125
5.725000e-01	340	380	350	350	190	214	292	288		1.431e+02	-13.1125
5.731250e-01	340	440	350	410	194	230	292	304		1.433e+02	-9.05
5.737500e-01	340	380	350	350	194	214	292	288		1.434e+02	-4.98438
5.743750e-01	360	440	350	410	194	226	292	304		1.436e+02	-9.05
5.750000e-01	360	380	350	350	194	214	292	288		1.438e+02	-13.1125
5.756250e-01	340	440	330	410	198	230	292	304		1.439e+02	-10.1031
5.762500e-01	340	380	350	350	194	214	292	288		1.441e+02	-7.09375
5.768750e-01	340	440	330	410	198	230	296	308		1.442e+02	-5.45625
5.775000e-01	360	380	350	350	194	214	292	288		1.444e+02	-3.81875
5.781250e-01	340	440	350	410	194	230	292	308		1.445e+02	-4.97187
5.787500e-01	360	380	350	350	194	214	292	288		1.447e+02	-6.12187
5.793750e-01	340	440	330	410	194	230	296	304		1.448e+02	-5.10312
5.800000e-01	360	380	350	350	194	214	292	288		1.450e+02	-4.08125
5.806250e-01	340	440	350	410	194	230	292	304		1.452e+02	-4.53437
5.812500e-01	340	380	350	350	194	210	292	288		1.453e+02	-4.98438
5.818750e-01	340	440	350	410	194	230	292	304		1.455e+02	-10.5531
5.825000e-01	340	380	350	330	194	214	292	288		1.456e+02	-16.1219
5.831250e-01	340	440	370	410	190	230	292	304		1.458e+02	-11.6094
5.837500e-01	340	380	370	350	194	214	292	288		1.459e+02	-7.09375
5.843750e-01	340	440	350	410	194	230	292	304		1.461e+02	-5.5875
5.850000e-01	340	380	330	350	190	214	292	284		1.462e+02	-4.08125
5.856250e-01	360	440	350	410	194	230	296	308		1.464e+02	-8.59687
5.862500e-01	360	380	350	350	194	210	292	288		1.466e+02	-13.1125
5.868750e-01	340	440	350	410	194	226	296	304		1.467e+02	-8.46562
5.875000e-01	340	360	350	330	198	210	292	288		1.469e+02	-3.81875
5.881250e-01	340	440	350	410	194	230	292	308		1.470e+02	-6.47812
5.887500e-01	360	380	350	350	194	210	296	288		1.472e+02	-9.13437
5.893750e-01	360	440	350	410	194	230	296	304		1.473e+02	-11.125
5.900000e-01	340	360	330	330	194	210	292	288		1.475e+02	-13.1125
5.906250e-01	360	440	350	410	194	226	292	304		1.477e+02	-9.05
5.912500e-01	340	360	350	350	194	214	292	288		1.478e+02	-4.98438
5.918750e-01	360	440	350	410	194	230	292	304		1.480e+02	-7.05937
5.925000e-01	360	380	350	350	194	210	292	288		1.481e+02	-9.13437
5.931250e-01	340	440	370	410	194	230	292	304		1.483e+02	-7.62812
5.937500e-01	340	380	350	350	194	214	292	288		1.484e+02	-6.12187
5.943750e-01	340	440	370	410	194	230	292	304		1.486e+02	-6.12187
5.950000e-01	340	380	350	350	194	214	292	288		1.488e+02	-6.12187
5.956250e-01	340	440	330	410	194	230	292	304		1.489e+02	-6.60938
5.962500e-01	360	380	350	350	194	210	292	288		1.491e+02	-7.09375
5.968750e-01	360	440	350	410	190	230	292	304		1.492e+02	-6.60938
5.975000e-01	360	360	350	350	190	210	292	288		1.494e+02	-6.12187
5.981250e-01	340	440	350	410	190	230	292	308		1.495e+02	-6.12187
5.987500e-01	340	380	350	350	190	214	292	288		1.497e+02	-6.12187
5.993750e-01	340	440	350	410	194	230	292	308		1.498e+02	-8.1125
6.000000e-01	320	380	350	350	194	214	292	288		1.500e+02	-10.1031
6.006250e-01	340	440	350	410	190	230	292	308		1.502e+02	-7.54375
6.012500e-01	360	380	350	350	194	210	292	288		1.503e+02	-4.98438
6.018750e-01	340	440	350	410	194	230	292	304		1.505e+02	-5.55313
6.025000e-01	340	380	330	350	190	214	292	288		1.506e+02	-6.12187
6.031250e-01	340	440	350	410	190	230	288	304		1.508e+02	-5.55313
6.037500e-01	360	360	330	350	194	210	292	288		1.509e+02	-4.98438
6.043750e-01	360	440	370	410	194	230	292	304		1.511e+02	-6.04062
6.050000e-01	360	380	350	350	194	210	292	288		1.512e+02	-7.09375
6.056250e-01	360	440	330	410	190	230	292	304		1.514e+02	-5.5875
6.062500e-01	360	380	350	350	190	210	292	288		1.516e+02	-4.08125
6.068750e-01	340	440	350	410	194	230	292	308		1.517e+02	-5.5875
6.075000e-01	340	380	350	350	194	210	292	288		1.519e+02	-7.09375
6.081250e-01	340	440	350	410	190	230	292	308		1.520e+02	-11.6094
6.087500e-01	340	380	350	350	190	214	292	288		1.522e+02	-16.1219
6.093750e-01	360	440	370	410	194	230	292	308		1.523e+02	-10.1031
6.100000e-01	340	380	330	350	190	210	292	288		1.525e+02	-4.08125
6.106250e-01	340	440	350	410	194	230	292	304		1.527e+02	-7.09375
6.112500e-01	360	380	350	350	194	214	292	288		1.528e+02	-10.1031
6.118750e-01	340	440	350	410	194	230	292	304		1.530e+02	-8.1125
6.125000e-01	340	380	330	350	190	214	292	288		1.531e+02	-6.12187
6.131250e-01	340	440	350	410	194	230	296	304		1.533e+02	-6.60938
6.137500e-01	340	380	350	350	194	210	292	288		1.534e+02	-7.09375
6.143750e-01	360	440	350	410	194	230	296	304		1.536e+02	-6.8375
6.150000e-01	340	380	350	350	194	210	292	288		1.538e+02	-6.58125
6.156250e-01	360	440	330	410	194	230	292	304		1.539e+02	-11.3531
6.162500e-01	360	380	350	350	194	214	292	288		1.541e+02	-16.1219
6.168750e-01	340	440	350	410	194	226	292	304		1.542e+02	-12.6281
6.175000e-01	340	380	330	350	190	214	288	288		1.544e+02	-9.13437
6.181250e-01	380	440	350	410	194	226	292	304		1.545e+02	-12.6281
6.187500e-01	340	380	330	350	190	210	292	288		1.547e+02	-16.1219
6.193750e-01	340	440	350	430	190	230	288	304		1.548e+02	-13.1125
6.200000e-01	360	380	350	350	194	214	292	288		1.550e+02	-10.1031
6.206250e-01	340	440	350	410	194	230	296	304		1.552e+02	-8.1125
6.212500e-01	340	380	350	350	194	210	292	288		1.553e+02	-6.12187
6.218750e-01	340	440	330	410	194	230	292	304		1.555e+02	-6.12187
6.225000e-01	340	380	350	350	194	214	296	288		1.556e+02	-6.12187
6.231250e-01	340	440	350	410	190	226	288	304		1.558e+02	-4.61875
6.237500e-01	360	380	350	350	198	210	292	288		1.559e+02	-3.1125
6.243750e-01	340	440	350	410	194	226	292	304		1.561e+02	-6.125
6.250000e-01	340	380	350	350	194	210	292	288		1.562e+02	-9.13437
6.256250e-01	340	440	350	410	194	230	292	304		1.564e+02	-6.35312
6.262500e-01	360	380	350	350	198	214	296	288		1.566e+02	-3.57187
6.268750e-01	320	440	330	430	190	230	292	304		1.567e+02	-9.84687
6.275000e-01	340	380	350	350	190	210	292	288		1.569e+02	-16.1219
6.281250e-01	360	440	350	430	194	230	292	304		1.570e+02	-11.3531
6.287500e-01	360	380	330	350	194	210	296	284		1.572e+02	-6.58125
6.293750e-01	340	440	350	410	202	230	296	304		1.573e+02	-8.34375
6.300000e-01	340	380	330	350	194	214	296	288		1.575e+02	-10.1031
6.306250e-01	360	440	350	430	194	230	292	304		1.577e+02	-9.61875
6.312500e-01	360	380	330	350	194	210	292	288		1.578e+02	-9.13437
6.318750e-01	340	440	350	410	190	230	292	304		1.580e+02	-9.61875
6.325000e-01	340	380	350	350	190	214	292	288		1.581e+02	-10.1031
6.331250e-01	340	440	350	410	198	226	296	304		1.583e+02	-13.1125
6.337500e-01	340	380	350	350	194	210	288	288		1.584e+02	-16.1219
6.343750e-01	360	440	350	410	194	230	292	304		1.586e+02	-11.1219
6.350000e-01	340	380	330	350	194	214	288	288		1.588e+02	-6.12187
6.356250e-01	340	440	330	410	194	230	292	308		1.589e+02	-5.10312
6.362500e-01	340	380	330	350	190	210	292	288		1.591e+02	-4.08125
6.368750e-01	360	440	350	430	194	230	292	304		1.592e+02	-5.10312
6.375000e-01	360	380	350	350	194	210	296	288		1.594e+02	-6.12187
6.381250e-01	340	440	350	430	194	230	292	304		1.595e+02	-6.12187
6.387500e-01	340	360	350	350	190	210	292	288		1.597e+02	-6.12187
6.393750e-01	340	440	350	430	190	230	288	304		1.598e+02	-11.1219
6.400000e-01	340	380	350	350	194	214	292	284		1.600e+02	-16.1219
6.406250e-01	360	440	350	430	194	226	292	304		1.602e+02	-12.6281
6.412500e-01	360	380	330	350	194	210	288	288		1.603e+02	-9.13437
6.418750e-01	340	440	330	430	194	230	292	304		1.605e+02	-7.62812
6.425000e-01	340	380	350	350	194	210	292	288		1.606e+02	-6.12187
6.431250e-01	340	440	330	430	194	230	292	304		1.608e+02	-4.84687
6.437500e-01	340	380	350	350	194	210	292	288		1.609e+02	-3.57187
6.443750e-01	360	440	350	430	198	230	292	304		1.611e+02	-4.84687
6.450000e-01	360	380	330	370	194	214	292	288		1.612e+02	-6.12187
6.456250e-01	340	440	350	430	194	230	292	304		1.614e+02	-4.97187
6.462500e-01	360	380	330	370	194	214	292	288		1.616e+02	-3.81875
6.468750e-01	340	440	350	430	194	230	292	304		1.617e+02	-9.97187
6.475000e-01	340	380	330	350	198	210	288	288		1.619e+02	-16.1219
6.481250e-01	360	440	330	430	194	230	292	304		1.620e+02	-11.1219
6.487500e-01	360	360	350	350	194	214	292	288		1.622e+02	-6.12187
6.493750e-01	340	440	350	430	194	230	296	304		1.623e+02	-5.55313
6.500000e-01	340	380	350	370	194	214	292	288		1.625e+02	-4.98438
6.506250e-01	360	440	350	430	198	230	292	304		1.627e+02	-4.98438
6.512500e-01	360	380	350	350	190	210	292	288		1.628e+02	-4.98438
6.518750e-01	360	440	350	430	194	230	296	304		1.630e+02	-7.05937
6.525000e-01	340	380	350	370	194	210	292	288		1.631e+02	-9.13437
6.531250e-01	340	440	350	430	198	230	296	304		1.633e+02	-11.125
6.537500e-01	360	380	330	370	194	210	292	288		1.634e+02	-13.1125
6.543750e-01	340	440	350	430	194	230	292	304		1.636e+02	-11.125
6.550000e-01	380	380	350	370	194	214	292	288		1.638e+02	-9.13437
6.556250e-01	340	440	350	430	194	230	292	304		1.639e+02	-7.62812
6.562500e-01	340	380	330	370	194	214	288	288		1.641e+02	-6.12187
6.568750e-01	340	440	350	430	198	226	292	304		1.642e+02	-6.12187
6.575000e-01	340	380	330	370	194	214	292	288		1.644e+02	-6.12187
6.581250e-01	340	440	330	430	194	230	296	304		1.645e+02	-6.12187
6.587500e-01	340	380	330	370	194	210	296	284		1.647e+02	-6.12187
6.593750e-01	340	440	330	430	190	230	292	304		1.648e+02	-7.62812
6.600000e-01	360	380	330	350	194	210	292	288		1.650e+02	-9.13437
6.606250e-01	360	440	350	430	198	230	292	304		1.652e+02	-9.13437
6.612500e-01	340	380	350	370	194	210	292	288		1.653e+02	-9.13437
6.618750e-01	340	440	330	430	194	230	292	304		1.655e+02	-9.61875
6.625000e-01	340	380	330	370	194	210	292	288		1.656e+02	-10.1031
6.631250e-01	340	440	350	430	194	230	292	304		1.658e+02	-11.6094
6.637500e-01	340	380	330	370	194	214	292	284		1.659e+02	-13.1125
6.643750e-01	340	440	330	430	194	230	292	304		1.661e+02	-11.6094
6.650000e-01	360	380	350	370	194	210	292	288		1.662e+02	-10.1031
6.656250e-01	340	440	330	430	194	230	292	308		1.664e+02	-10.1031
6.662500e-01	340	380	350	370	198	210	292	288		1.666e+02	-10.1031
6.668750e-01	340	440	330	450	198	230	292	308		1.667e+02	-7.54375
6.675000e-01	340	380	350	370	190	210	292	288		1.669e+02	-4.98438
6.681250e-01	340	440	330	430	190	230	292	304		1.670e+02	-5.55313
6.687500e-01	340	380	350	370	194	210	292	288		1.672e+02	-6.12187
6.693750e-01	360	440	330	430	198	230	296	304		1.673e+02	-6.35312
6.700000e-01	340	380	350	370	198	210	292	288		1.675e+02	-6.58125
6.706250e-01	340	440	330	430	194	226	292	304		1.677e+02	-8.34375
6.712500e-01	340	380	350	370	194	214	292	284		1.678e+02	-10.1031
6.718750e-01	340	440	330	430	194	230	292	304		1.680e+02	-9.61875
6.725000e-01	340	380	350	370	194	214	292	288		1.681e+02	-9.13437
6.731250e-01	340	440	330	430	194	230	292	304		1.683e+02	-12.6281
6.737500e-01	360	380	350	370	194	214	292	288		1.684e+02	-16.1219
6.743750e-01	340	440	350	430	190	230	292	304		1.686e+02	-11.6094
6.750000e-01	340	380	350	370	194	210	292	284		1.688e+02	-7.09375
6.756250e-01	340	440	330	430	198	230	296	304		1.689e+02	-6.60938
6.762500e-01	360	380	330	370	194	214	292	288		1.691e+02	-6.12187
6.768750e-01	360	440	350	430	194	230	292	304		1.692e+02	-8.1125
6.775000e-01	340	380	330	370	194	214	292	288		1.694e+02	-10.1031
6.781250e-01	340	440	330	430	194	230	292	304		1.695e+02	-10.1031
6.787500e-01	340	380	350	370	194	214	292	288		1.697e+02	-10.1031
6.793750e-01	340	440	330	450	190	230	292	304		1.698e+02	-10.1031
6.800000e-01	340	380	350	370	194	214	292	288		1.700e+02	-10.1031
6.806250e-01	340	440	330	430	194	230	292	304		1.702e+02	-10.1031
6.812500e-01	340	380	350	370	194	214	292	288		1.703e+02	-10.1031
6.818750e-01	340	440	330	450	190	230	292	304		1.705e+02	-7.54375
6.825000e-01	340	380	350	370	194	210	292	288		1.706e+02	-4.98438
6.831250e-01	360	440	330	450	194	230	292	304		1.708e+02	-9.05
6.837500e-01	340	380	350	370	194	214	292	288		1.709e+02	-13.1125
6.843750e-01	340	440	350	430	194	230	292	304		1.711e+02	-11.125
6.850000e-01	360	380	330	370	194	214	292	288		1.712e+02	-9.13437
6.856250e-01	360	440	330	430	198	230	292	304		1.714e+02	-7.62812
6.862500e-01	340	360	350	370	194	214	296	288		1.716e+02	-6.12187
6.868750e-01	360	440	350	450	198	230	292	304		1.717e+02	-6.12187
6.875000e-01	340	380	350	390	194	214	292	288		1.719e+02	-6.12187
6.881250e-01	360	440	350	450	198	230	292	308		1.720e+02	-6.12187
6.887500e-01	340	380	330	370	194	210	292	288		1.722e+02	-6.12187
6.893750e-01	340	440	330	450	194	230	296	304		1.723e+02	-7.62812
6.900000e-01	340	380	350	370	190	210	292	288		1.725e+02	-9.13437
6.906250e-01	360	440	330	450	198	230	292	304		1.727e+02	-9.61875
6.912500e-01	340	380	350	390	194	214	292	288		1.728e+02	-10.1031
6.918750e-01	360	440	310	450	194	230	296	304		1.730e+02	-6.04062
6.925000e-01	360	380	330	370	194	210	292	288		1.731e+02	-1.975
6.931250e-01	340	440	330	450	194	230	292	304		1.733e+02	-3.48125
6.937500e-01	360	380	330	370	194	214	292	284		1.734e+02	-4.98438
6.943750e-01	320	440	330	450	194	230	292	304		1.736e+02	-7.05937
6.950000e-01	360	380	350	370	194	214	292	288		1.738e+02	-9.13437
6.956250e-01	360	440	330	450	194	230	292	308		1.739e+02	-9.13437
6.962500e-01	320	380	350	390	194	214	296	288		1.741e+02	-9.13437
6.968750e-01	340	440	350	450	194	230	292	304		1.742e+02	-8.11562
6.975000e-01	340	380	330	370	194	210	292	284		1.744e+02	-7.09375
6.981250e-01	360	440	330	450	194	226	292	304		1.745e+02	-8.6
6.987500e-01	340	380	350	390	194	210	288	288		1.747e+02	-10.1031
6.993750e-01	340	440	350	450	194	230	292	304		1.748e+02	-7.54375
7.000000e-01	340	380	350	390	198	210	296	288		1.750e+02	-4.98438
7.006250e-01	340	460	350	450	198	230	296	304		1.752e+02	-10.5531
7.012500e-01	340	380	330	390	194	214	292	288		1.753e+02	-16.1219
7.018750e-01	360	440	310	450	194	230	296	304		1.755e+02	-13.1125
7.025000e-01	340	380	330	390	198	214	292	288		1.756e+02	-10.1031
7.031250e-01	340	440	330	450	190	230	292	304		1.758e+02	-6.9625
7.037500e-01	340	380	350	370	194	210	292	288		1.759e+02	-3.81875
7.043750e-01	360	440	350	450	194	230	292	308		1.761e+02	-9.97187
7.050000e-01	360	380	330	390	194	214	292	288		1.762e+02	-16.1219
7.056250e-01	360	440	330	450	194	230	292	304		1.764e+02	-9.97187
7.062500e-01	320	380	330	390	186	214	288	288		1.766e+02	-3.81875
7.068750e-01	340	440	330	450	194	230	292	304		1.767e+02	-5.45625
7.075000e-01	340	380	330	370	198	214	292	288		1.769e+02	-7.09375
7.081250e-01	340	440	330	450	194	230	292	304		1.770e+02	-10.1031
7.087500e-01	360	380	350	390	194	214	292	288		1.772e+02	-13.1125
7.093750e-01	340	440	330	450	194	230	292	304		1.773e+02	-9.61875
7.100000e-01	340	380	330	390	194	214	288	288		1.775e+02	-6.12187
7.106250e-01	340	440	330	450	194	226	292	304		1.777e+02	-9.61875
7.112500e-01	360	380	330	390	194	214	292	288		1.778e+02	-13.1125
7.118750e-01	340	440	350	450	194	230	292	304		1.780e+02	-9.05
7.125000e-01	360	380	330	390	198	214	296	288		1.781e+02	-4.98438
7.131250e-01	380	440	330	450	194	226	292	304		1.783e+02	-9.05
7.137500e-01	340	380	330	390	194	210	292	288		1.784e+02	-13.1125
7.143750e-01	340	440	350	450	198	230	292	304		1.786e+02	-9.61875
7.150000e-01	360	380	330	390	194	210	292	288		1.788e+02	-6.12187
7.156250e-01	340	440	330	450	194	230	292	308		1.789e+02	-8.1125
7.162500e-01	340	380	330	390	198	214	296	288		1.791e+02	-10.1031
7.168750e-01	360	440	330	450	194	230	292	304		1.792e+02	-8.1125
7.175000e-01	340	380	330	390	194	210	292	288		1.794e+02	-6.12187
7.181250e-01	360	440	330	450	194	230	292	304		1.795e+02	-6.35312
7.187500e-01	360	380	330	390	194	214	292	288		1.797e+02	-6.58125
7.193750e-01	360	440	350	450	194	230	292	304		1.798e+02	-9.84687
7.200000e-01	340	380	330	390	194	210	292	284		1.800e+02	-13.1125
7.206250e-01	360	440	330	470	194	230	292	304		1.802e+02	-8.59687
7.212500e-01	360	360	330	390	194	214	292	288		1.803e+02	-4.08125
7.218750e-01	340	440	330	450	194	230	292	304		1.805e+02	-6.60938
7.225000e-01	340	380	330	390	194	210	292	288		1.806e+02	-9.13437
7.231250e-01	360	440	330	450	194	230	292	304		1.808e+02	-7.62812
7.237500e-01	340	380	330	390	194	210	292	288		1.809e+02	-6.12187
7.243750e-01	340	440	330	450	194	230	292	304		1.811e+02	-8.1125
7.250000e-01	360	380	330	390	194	210	292	284		1.812e+02	-10.1031
7.256250e-01	340	440	330	470	194	230	292	304		1.814e+02	-7.54375
7.262500e-01	340	380	330	390	190	214	288	288		1.816e+02	-4.98438
7.268750e-01	360	440	350	450	198	230	292	304		1.817e+02	-5.55313
7.275000e-01	340	380	330	390	194	210	292	284		1.819e+02	-6.12187
7.281250e-01	340	440	330	470	194	230	292	304		1.820e+02	-9.61875
7.287500e-01	340	360	330	390	194	210	292	284		1.822e+02	-13.1125
7.293750e-01	360	440	330	450	194	230	292	304		1.823e+02	-11.6094
7.300000e-01	340	380	330	390	190	210	288	288		1.825e+02	-10.1031
7.306250e-01	340	440	330	470	198	230	292	304		1.827e+02	-10.1031
7.312500e-01	340	380	330	390	194	214	292	288		1.828e+02	-10.1031
7.318750e-01	340	440	330	450	194	230	292	304		1.830e+02	-8.1125
7.325000e-01	340	380	350	390	198	214	292	288		1.831e+02	-6.12187
7.331250e-01	340	440	330	450	194	230	292	304		1.833e+02	-4.84687
7.337500e-01	340	380	330	390	194	214	292	288		1.834e+02	-3.57187
7.343750e-01	360	440	350	470	194	230	292	304		1.836e+02	-5.07812
7.350000e-01	340	380	330	390	194	214	296	288		1.838e+02	-6.58125
7.356250e-01	340	440	350	450	198	230	292	304		1.839e+02	-5.33125
7.362500e-01	340	380	330	390	198	214	296	288		1.841e+02	-4.08125
7.368750e-01	360	440	330	470	194	230	292	304		1.842e+02	-3.95
7.375000e-01	360	380	350	390	194	214	288	284		1.844e+02	-3.81875
7.381250e-01	360	440	330	450	198	230	292	304		1.845e+02	-5.2
7.387500e-01	360	380	330	390	198	214	292	288		1.847e+02	-6.58125
7.393750e-01	340	440	310	470	194	230	292	304		1.848e+02	-7.85938
7.400000e-01	340	380	330	390	198	214	292	284		1.850e+02	-9.13437
7.406250e-01	340	440	330	470	194	230	288	304		1.852e+02	-9.61875
7.412500e-01	340	380	330	390	194	210	292	288		1.853e+02	-10.1031
7.418750e-01	340	440	350	470	194	230	292	304		1.855e+02	-9.61875
7.425000e-01	340	380	330	410	198	214	292	288		1.856e+02	-9.13437
7.431250e-01	360	440	350	470	194	230	292	304		1.858e+02	-7.62812
7.437500e-01	340	380	310	390	194	214	292	288		1.859e+02	-6.12187
7.443750e-01	340	440	330	470	194	230	292	308		1.861e+02	-8.1125
7.450000e-01	340	380	350	410	194	210	292	288		1.862e+02	-10.1031
7.456250e-01	340	440	350	470	190	230	292	304		1.864e+02	-8.1125
7.462500e-01	340	380	310	410	194	214	292	288		1.866e+02	-6.12187
7.468750e-01	360	440	330	470	194	230	292	304		1.867e+02	-8.1125
7.475000e-01	360	380	330	410	190	214	288	288		1.869e+02	-10.1031
7.481250e-01	360	440	330	470	194	230	292	304		1.870e+02	-13.1125
7.487500e-01	340	380	310	410	194	210	292	288		1.872e+02	-16.1219
7.493750e-01	340	440	310	470	194	230	292	304		1.873e+02	-11.1219
7.500000e-01	340	360	330	390	194	210	292	288		1.875e+02	-6.12187
7.506250e-01	360	440	330	470	194	226	292	304		1.877e+02	-8.1125
7.512500e-01	360	380	310	390	194	214	288	288		1.878e+02	-10.1031
7.518750e-01	360	440	330	470	198	226	292	304		1.880e+02	-10.1031
7.525000e-01	340	380	330	410	194	210	292	284		1.881e+02	-10.1031
7.531250e-01	360	440	310	470	194	230	296	304		1.883e+02	-10.1031
7.537500e-01	360	380	330	410	194	214	296	288		1.884e+02	-10.1031
7.543750e-01	340	440	330	470	194	230	292	304		1.886e+02	-9.61875
7.550000e-01	340	360	350	410	194	214	292	288		1.888e+02	-9.13437
7.556250e-01	340	440	330	470	194	230	292	304		1.889e+02	-9.13437
7.562500e-01	340	380	330	410	198	214	296	288		1.891e+02	-9.13437
7.568750e-01	340	440	330	470	198	230	292	304		1.892e+02	-9.13437
7.575000e-01	340	380	310	410	198	210	292	288		1.894e+02	-9.13437
7.581250e-01	340	440	330	470	194	230	292	304		1.895e+02	-11.125
7.587500e-01	340	380	330	410	194	210	292	288		1.897e+02	-13.1125
7.593750e-01	340	440	330	470	194	230	292	304		1.898e+02	-10.1031
7.600000e-01	360	380	350	410	198	214	296	284		1.900e+02	-7.09375
7.606250e-01	360	440	330	470	198	230	292	304		1.902e+02	-6.8375
7.612500e-01	340	380	330	410	194	210	296	288		1.903e+02	-6.58125
7.618750e-01	340	440	330	470	194	230	292	304		1.905e+02	-5.2
7.625000e-01	340	380	310	410	198	210	292	288		1.906e+02	-3.81875
7.631250e-01	340	440	330	470	194	230	292	308		1.908e+02	-6.9625
7.637500e-01	340	380	330	410	194	214	292	288		1.909e+02	-10.1031
7.643750e-01	340	440	330	470	198	226	292	304		1.911e+02	-8.6
7.650000e-01	340	380	330	410	194	210	292	284		1.912e+02	-7.09375
7.656250e-01	360	440	330	470	194	230	292	304		1.914e+02	-11.6094
7.662500e-01	340	380	330	410	190	214	292	288		1.916e+02	-16.1219
7.668750e-01	360	440	330	470	198	230	292	304		1.917e+02	-13.1125
7.675000e-01	340	380	330	410	194	214	292	288		1.919e+02	-10.1031
7.681250e-01	340	440	330	470	194	230	292	308		1.920e+02	-8.1125
7.687500e-01	360	380	330	410	194	214	292	288		1.922e+02	-6.12187
7.693750e-01	340	440	330	490	198	230	292	304		1.923e+02	-6.12187
7.700000e-01	360	380	310	410	194	214	292	288		1.925e+02	-6.12187
7.706250e-01	340	440	330	470	198	230	292	304		1.927e+02	-4.97187
7.712500e-01	340	380	330	410	194	214	292	288		1.928e+02	-3.81875
7.718750e-01	340	440	330	470	198	230	292	304		1.930e+02	-4.97187
7.725000e-01	340	380	330	410	194	214	296	288		1.931e+02	-6.12187
7.731250e-01	340	440	330	470	198	230	296	308		1.933e+02	-7.62812
7.737500e-01	340	380	330	410	198	210	292	284		1.934e+02	-9.13437
7.743750e-01	340	440	310	470	194	226	292	304		1.936e+02	-9.13437
7.750000e-01	340	380	330	410	194	214	292	288		1.938e+02	-9.13437
7.756250e-01	340	440	330	470	194	230	292	304		1.939e+02	-9.13437
7.762500e-01	340	380	330	410	198	214	296	288		1.941e+02	-9.13437
7.768750e-01	360	440	330	470	194	226	292	304		1.942e+02	-7.05937
7.775000e-01	360	380	330	410	194	210	292	288		1.944e+02	-4.98438
7.781250e-01	340	440	330	470	198	230	292	304		1.945e+02	-5.78437
7.787500e-01	360	380	330	410	194	214	292	284		1.947e+02	-6.58125
7.793750e-01	340	440	330	470	198	230	292	304		1.948e+02	-6.35312
7.800000e-01	360	380	330	410	194	210	296	284		1.950e+02	-6.12187
7.806250e-01	360	440	330	470	198	230	292	304		1.952e+02	-6.60938
7.812500e-01	340	380	330	410	198	214	292	284		1.953e+02	-7.09375
7.818750e-01	360	460	330	470	194	230	296	304		1.955e+02	-10.1031
7.825000e-01	360	380	330	410	194	210	292	288		1.956e+02	-13.1125
7.831250e-01	340	440	330	490	198	230	296	304		1.958e+02	-9.61875
7.837500e-01	340	380	330	410	194	214	296	284		1.959e+02	-6.12187
7.843750e-01	340	460	310	490	194	230	292	304		1.961e+02	-5.55313
7.850000e-01	340	380	350	410	198	210	292	284		1.962e+02	-4.98438
7.856250e-01	340	440	310	470	194	230	292	304		1.964e+02	-10.5531
7.862500e-01	360	380	330	410	194	214	288	288		1.966e+02	-16.1219
7.868750e-01	340	440	330	470	198	230	296	304		1.967e+02	-14.6187
7.875000e-01	340	380	310	410	198	214	292	284		1.969e+02	-13.1125
7.881250e-01	360	440	330	490	194	230	292	304		1.970e+02	-9.61875
7.887500e-01	340	380	330	410	194	210	292	288		1.972e+02	-6.12187
7.893750e-01	360	440	330	490	194	230	292	304		1.973e+02	-11.1219
7.900000e-01	340	380	330	410	194	214	292	288		1.975e+02	-16.1219
7.906250e-01	360	440	310	490	194	226	292	304		1.977e+02	-16.1219
7.912500e-01	360	360	330	410	194	214	292	284		1.978e+02	-16.1219
7.918750e-01	340	440	310	490	194	230	292	304		1.980e+02	-11.1219
7.925000e-01	340	380	330	410	194	210	292	284		1.981e+02	-6.12187
7.931250e-01	340	440	330	490	190	230	288	304		1.983e+02	-11.1219
7.937500e-01	340	380	330	410	194	214	292	288		1.984e+02	-16.1219
7.943750e-01	340	440	330	490	198	230	292	304		1.986e+02	-12.6281
7.950000e-01	360	380	330	410	198	210	292	284		1.988e+02	-9.13437
7.956250e-01	340	440	310	470	194	230	292	308		1.989e+02	-9.61875
7.962500e-01	340	380	330	430	198	210	292	288		1.991e+02	-10.1031
7.968750e-01	340	440	330	490	190	230	288	304		1.992e+02	-13.1125
7.975000e-01	360	380	330	430	194	214	292	288		1.994e+02	-16.1219
7.981250e-01	340	440	330	490	198	230	292	304		1.995e+02	-12.6281
7.987500e-01	340	380	330	430	198	214	292	284		1.997e+02	-9.13437
7.993750e-01	340	440	330	490	194	230	292	304		1.998e+02	-7.05937
8.000000e-01	360	380	310	410	194	214	292	288		2.000e+02	-4.98438
8.006250e-01	340	440	330	470	194	230	292	304		2.002e+02	-9.05
8.012500e-01	340	380	310	410	194	210	292	288		2.003e+02	-13.1125
8.018750e-01	360	440	330	490	194	230	292	304		2.005e+02	-13.1125
8.025000e-01	340	380	330	410	194	214	292	284		2.006e+02	-13.1125
8.031250e-01	340	440	310	470	202	230	300	304		2.008e+02	-11.125
8.037500e-01	340	380	330	410	194	210	292	284		2.009e+02	-9.13437
8.043750e-01	340	440	310	490	198	230	292	300		2.011e+02	-9.61875
8.050000e-01	340	380	310	410	194	210	292	284		2.012e+02	-10.1031
8.056250e-01	360	440	330	490	198	230	292	304		2.014e+02	-13.1125
8.062500e-01	340	380	310	410	194	214	292	288		2.016e+02	-16.1219
8.068750e-01	360	440	330	490	198	230	292	304		2.017e+02	-12.6281
8.075000e-01	340	380	310	410	198	214	292	284		2.019e+02	-9.13437
8.081250e-01	360	440	310	470	198	230	296	304		2.020e+02	-7.62812
8.087500e-01	340	380	330	410	194	210	292	288		2.022e+02	-6.12187
8.093750e-01	340	440	310	490	198	230	292	304		2.023e+02	-9.61875
8.100000e-01	340	380	330	410	194	210	292	288		2.025e+02	-13.1125
8.106250e-01	340	440	330	490	190	226	292	304		2.027e+02	-14.6187
8.112500e-01	340	380	310	410	198	214	292	288		2.028e+02	-16.1219
8.118750e-01	340	440	310	490	194	226	296	304		2.030e+02	-14.6187
8.125000e-01	340	380	310	410	194	210	292	284		2.031e+02	-13.1125
8.131250e-01	340	440	330	470	190	230	288	304		2.033e+02	-11.6094
8.137500e-01	340	380	330	410	198	214	292	284		2.034e+02	-10.1031
8.143750e-01	340	440	330	470	194	230	292	304		2.036e+02	-13.1125
8.150000e-01	340	380	330	410	198	210	296	288		2.038e+02	-16.1219
8.156250e-01	340	440	310	490	194	230	296	304		2.039e+02	-10.5531
8.162500e-01	340	380	330	410	194	214	292	288		2.041e+02	-4.98438
8.168750e-01	360	440	330	490	194	230	288	304		2.042e+02	-5.55313
8.175000e-01	340	380	330	410	194	210	292	284		2.044e+02	-6.12187
8.181250e-01	340	440	310	490	198	230	292	304		2.045e+02	-4.61875
8.187500e-01	340	380	330	410	194	210	288	288		2.047e+02	-3.1125
8.193750e-01	340	440	330	470	194	230	292	304		2.048e+02	-4.84687
8.200000e-01	340	380	330	410	194	210	292	288		2.050e+02	-6.58125
8.206250e-01	340	440	330	470	194	230	292	304		2.052e+02	-7.85938
8.212500e-01	340	380	310	410	198	210	292	288		2.053e+02	-9.13437
8.218750e-01	340	440	330	490	194	230	292	304		2.055e+02	-7.05937
8.225000e-01	340	380	330	410	194	214	292	284		2.056e+02	-4.98438
8.231250e-01	340	440	310	490	198	226	296	304		2.058e+02	-4.53437
8.237500e-01	360	380	330	410	194	214	292	288		2.059e+02	-4.08125
8.243750e-01	340	440	310	470	194	230	292	308		2.061e+02	-4.53437
8.250000e-01	360	380	310	410	194	210	292	284		2.062e+02	-4.98438
8.256250e-01	360	440	310	490	194	230	292	304		2.064e+02	-10.5531
8.262500e-01	340	380	310	410	194	210	292	288		2.066e+02	-16.1219
8.268750e-01	340	440	330	490	194	230	292	304		2.067e+02	-16.1219
8.275000e-01	360	380	310	410	194	210	292	284		2.069e+02	-16.1219
8.281250e-01	340	440	310	470	194	230	292	304		2.070e+02	-11.1219
8.287500e-01	340	380	330	410	194	214	292	288		2.072e+02	-6.12187
8.293750e-01	340	440	310	490	194	230	292	304		2.073e+02	-9.61875
8.300000e-01	340	380	310	410	194	210	296	288		2.075e+02	-13.1125
8.306250e-01	340	440	330	470	198	230	292	304		2.077e+02	-13.1125
8.312500e-01	360	380	310	410	194	210	296	288		2.078e+02	-13.1125
8.318750e-01	340	440	330	490	194	230	292	304		2.080e+02	-9.61875
8.325000e-01	360	380	330	410	194	214	292	288		2.081e+02	-6.12187
8.331250e-01	340	440	310	490	194	230	292	304		2.083e+02	-6.12187
8.337500e-01	340	380	330	410	194	210	292	288		2.084e+02	-6.12187
8.343750e-01	360	440	310	470	194	230	292	304		2.086e+02	-7.62812
8.350000e-01	340	380	310	410	198	214	292	284		2.088e+02	-9.13437
8.356250e-01	360	440	290	490	194	226	292	304		2.089e+02	-9.13437
8.362500e-01	340	380	330	410	198	214	292	288		2.091e+02	-9.13437
8.368750e-01	340	440	330	470	198	230	292	304		2.092e+02	-9.13437
8.375000e-01	360	380	330	410	198	214	292	288		2.094e+02	-9.13437
8.381250e-01	340	440	330	470	194	230	292	304		2.095e+02	-12.6281
8.387500e-01	340	360	310	410	198	214	292	288		2.097e+02	-16.1219
8.393750e-01	340	440	330	490	198	230	292	304		2.098e+02	-16.1219
8.400000e-01	360	380	330	410	194	210	292	288		2.100e+02	-16.1219
8.406250e-01	340	460	330	490	198	230	292	304		2.102e+02	-16.1219
8.412500e-01	340	380	310	410	198	214	292	284		2.103e+02	-16.1219
8.418750e-01	360	440	310	490	194	230	296	304		2.105e+02	-11.6094
8.425000e-01	340	380	330	410	194	214	292	288		2.106e+02	-7.09375
8.431250e-01	360	440	330	490	198	230	296	304		2.108e+02	-10.1031
8.437500e-01	340	380	310	410	194	214	292	288		2.109e+02	-13.1125
8.443750e-01	380	440	330	490	198	230	292	304		2.111e+02	-13.1125
8.450000e-01	360	380	310	410	194	214	292	284		2.112e+02	-13.1125
8.456250e-01	340	440	310	470	194	230	292	308		2.114e+02	-11.125
8.462500e-01	340	380	330	410	194	214	292	288		2.116e+02	-9.13437
8.468750e-01	360	440	310	470	194	230	292	304		2.117e+02	-9.61875
8.475000e-01	340	380	290	410	194	210	296	284		2.119e+02	-10.1031
8.481250e-01	360	440	330	470	194	230	292	304		2.120e+02	-9.61875
8.487500e-01	340	380	310	410	194	210	292	284		2.122e+02	-9.13437
8.493750e-01	360	440	330	490	194	230	292	304		2.123e+02	-9.61875
8.500000e-01	340	380	310	410	194	214	292	288		2.125e+02	-10.1031
8.506250e-01	360	440	330	470	198	226	292	304		2.127e+02	-8.1125
8.512500e-01	360	380	330	410	198	214	292	288		2.128e+02	-6.12187
8.518750e-01	360	440	330	490	198	230	292	304		2.130e+02	-8.1125
8.525000e-01	360	380	330	410	194	214	292	288		2.131e+02	-10.1031
8.531250e-01	340	440	310	470	194	230	292	304		2.133e+02	-9.61875
8.537500e-01	340	360	290	410	198	214	292	288		2.134e+02	-9.13437
8.543750e-01	320	440	310	470	194	230	292	304		2.136e+02	-7.85938
8.550000e-01	360	380	310	410	198	210	296	284		2.138e+02	-6.58125
8.556250e-01	360	440	330	470	194	230	292	304		2.139e+02	-8.34375
8.562500e-01	360	380	310	410	194	214	292	288		2.141e+02	-10.1031
8.568750e-01	340	440	310	490	198	226	292	304		2.142e+02	-8.1125
8.575000e-01	360	380	310	410	194	206	292	284		2.144e+02	-6.12187
8.581250e-01	340	440	310	490	194	230	292	304		2.145e+02	-8.1125
8.587500e-01	360	380	310	410	194	210	296	288		2.147e+02	-10.1031
8.593750e-01	340	440	310	490	198	226	292	304		2.148e+02	-11.6094
8.600000e-01	360	380	310	410	194	210	292	284		2.150e+02	-13.1125
8.606250e-01	360	440	310	490	198	230	296	304		2.152e+02	-13.1125
8.612500e-01	340	380	310	410	194	210	292	288		2.153e+02	-13.1125
8.618750e-01	360	440	310	470	194	230	292	304		2.155e+02	-14.6187
8.625000e-01	340	380	310	410	194	214	288	288		2.156e+02	-16.1219
8.631250e-01	340	440	330	470	198	230	296	304		2.158e+02	-11.3531
8.637500e-01	360	380	310	410	194	210	292	284		2.159e+02	-6.58125
8.643750e-01	340	440	330	470	198	226	296	304		2.161e+02	-8.34375
8.650000e-01	360	380	310	410	198	210	292	288		2.162e+02	-10.1031
8.656250e-01	360	440	310	470	194	230	292	304		2.164e+02	-9.61875
8.662500e-01	340	380	330	410	194	214	292	288		2.166e+02	-9.13437
8.668750e-01	360	440	310	470	198	230	292	304		2.167e+02	-11.125
8.675000e-01	360	380	310	410	194	210	292	284		2.169e+02	-13.1125
8.681250e-01	340	440	310	490	198	230	292	308		2.170e+02	-9.84687
8.687500e-01	360	380	310	410	202	210	296	284		2.172e+02	-6.58125
8.693750e-01	340	440	310	470	198	226	296	304		2.173e+02	-11.3531
8.700000e-01	360	380	330	410	194	214	292	288		2.175e+02	-16.1219
8.706250e-01	360	440	310	490	194	230	292	304		2.177e+02	-12.6281
8.712500e-01	340	380	330	410	194	210	292	288		2.178e+02	-9.13437
8.718750e-01	360	440	310	470	194	230	292	304		2.180e+02	-9.13437
8.725000e-01	340	380	310	410	194	210	292	284		2.181e+02	-9.13437
8.731250e-01	340	440	330	490	194	230	292	304		2.183e+02	-9.61875
8.737500e-01	360	380	310	410	198	210	296	288		2.184e+02	-10.1031
8.743750e-01	340	440	330	470	194	230	292	308		2.186e+02	-13.1125
8.750000e-01	360	380	310	410	198	210	292	288		2.188e+02	-16.1219
8.756250e-01	360	440	310	470	198	226	292	304		2.189e+02	-16.1219
8.762500e-01	360	360	310	410	198	210	292	288		2.191e+02	-16.1219
8.768750e-01	340	440	330	470	194	226	292	304		2.192e+02	-16.1219
8.775000e-01	340	380	310	410	194	210	292	284		2.194e+02	-16.1219
8.781250e-01	340	440	310	470	198	230	292	304		2.195e+02	-11.6094
8.787500e-01	360	380	310	410	194	210	292	284		2.197e+02	-7.09375
8.793750e-01	340	440	310	490	194	230	292	304		2.198e+02	-8.6
8.800000e-01	360	380	310	410	194	210	292	284		2.200e+02	-10.1031
8.806250e-01	360	440	330	490	194	226	292	304		2.202e+02	-11.6094
8.812500e-01	340	380	310	410	194	210	292	288		2.203e+02	-13.1125
8.818750e-01	360	440	310	470	198	230	292	304		2.205e+02	-14.6187
8.825000e-01	360	380	310	410	198	210	292	284		2.206e+02	-16.1219
8.831250e-01	360	440	310	470	194	226	296	304		2.208e+02	-13.1125
8.837500e-01	340	360	310	410	198	210	292	288		2.209e+02	-10.1031
8.843750e-01	360	440	330	470	194	226	288	304		2.211e+02	-10.1031
8.850000e-01	340	380	330	410	194	214	292	288		2.212e+02	-10.1031
8.856250e-01	340	440	310	470	194	230	292	304		2.214e+02	-9.61875
8.862500e-01	360	380	330	410	194	210	292	288		2.216e+02	-9.13437
8.868750e-01	340	440	310	470	198	230	292	304		2.217e+02	-12.6281
8.875000e-01	360	380	310	410	198	210	292	284		2.219e+02	-16.1219
8.881250e-01	340	440	330	470	194	230	292	304		2.220e+02	-13.1125
8.887500e-01	360	380	310	410	198	214	292	284		2.222e+02	-10.1031
8.893750e-01	340	440	330	470	194	230	292	304		2.223e+02	-13.1125
8.900000e-01	360	380	310	410	194	210	292	284		2.225e+02	-16.1219
8.906250e-01	340	440	310	470	194	226	292	304		2.227e+02	-13.1125
8.912500e-01	340	380	310	410	194	210	292	284		2.228e+02	-10.1031
8.918750e-01	360	440	330	470	194	230	292	308		2.230e+02	-6.9625
8.925000e-01	340	380	310	410	194	210	292	284		2.231e+02	-3.81875
8.931250e-01	340	440	310	470	194	230	292	304		2.233e+02	-6.47812
8.937500e-01	360	380	310	410	194	214	296	288		2.234e+02	-9.13437
8.943750e-01	340	440	310	470	194	226	292	304		2.236e+02	-9.13437
8.950000e-01	340	380	310	410	194	210	292	288		2.238e+02	-9.13437
8.956250e-01	340	440	310	470	198	230	292	304		2.239e+02	-12.6281
8.962500e-01	360	380	310	410	194	214	292	288		2.241e+02	-16.1219
8.968750e-01	360	440	310	470	198	226	292	304		2.242e+02	-14.6187
8.975000e-01	360	380	330	410	198	214	292	288		2.244e+02	-13.1125
8.981250e-01	340	440	310	470	198	230	296	304		2.245e+02	-14.6187
8.987500e-01	360	380	310	410	194	210	296	288		2.247e+02	-16.1219
8.993750e-01	340	440	310	490	198	230	292	304		2.248e+02	-16.1219
9.000000e-01	360	380	330	410	198	214	296	288		2.250e+02	-16.1219
9.006250e-01	340	440	310	470	198	226	292	304		2.252e+02	-13.1125
9.012500e-01	340	380	310	410	198	214	292	284		2.253e+02	-10.1031
9.018750e-01	340	440	310	470	194	230	292	304		2.255e+02	-10.1031
9.025000e-01	340	380	310	410	194	210	296	288		2.256e+02	-10.1031
9.031250e-01	360	440	310	470	198	230	292	304		2.258e+02	-8.34375
9.037500e-01	340	380	330	410	198	214	296	288		2.259e+02	-6.58125
9.043750e-01	360	440	310	470	198	230	292	304		2.261e+02	-8.34375
9.050000e-01	340	380	310	410	198	210	292	284		2.262e+02	-10.1031
9.056250e-01	360	440	290	470	198	230	296	304		2.264e+02	-13.1125
9.062500e-01	360	380	310	410	194	214	292	288		2.266e+02	-16.1219
9.068750e-01	360	440	310	470	198	230	296	308		2.267e+02	-16.1219
9.075000e-01	340	380	310	410	198	210	292	288		2.269e+02	-16.1219
9.081250e-01	340	440	310	470	194	230	292	304		2.270e+02	-13.1125
9.087500e-01	360	380	310	410	194	210	292	288		2.272e+02	-10.1031
9.093750e-01	360	440	310	470	198	230	292	308		2.273e+02	-9.61875
9.100000e-01	340	380	330	410	190	214	288	288		2.275e+02	-9.13437
9.106250e-01	360	440	310	470	194	230	292	304		2.277e+02	-9.61875
9.112500e-01	340	380	310	410	194	210	292	288		2.278e+02	-10.1031
9.118750e-01	340	440	310	490	198	230	292	304		2.280e+02	-9.61875
9.125000e-01	340	380	310	410	198	210	292	288		2.281e+02	-9.13437
9.131250e-01	360	440	310	470	198	230	296	304		2.283e+02	-9.13437
9.137500e-01	340	380	310	410	194	210	292	288		2.284e+02	-9.13437
9.143750e-01	360	440	310	470	194	230	292	304		2.286e+02	-7.05937
9.150000e-01	360	380	310	410	198	214	292	284		2.288e+02	-4.98438
9.156250e-01	340	440	310	470	198	226	292	304		2.289e+02	-5.78437
9.162500e-01	340	380	310	410	198	210	292	288		2.291e+02	-6.58125
9.168750e-01	340	440	310	470	198	230	292	304		2.292e+02	-11.3531
9.175000e-01	360	380	330	410	194	210	296	288		2.294e+02	-16.1219
9.181250e-01	360	440	310	470	198	230	296	304		2.295e+02	-16.1219
9.187500e-01	360	380	290	410	198	210	292	288		2.297e+02	-16.1219
9.193750e-01	340	440	310	470	194	230	292	304		2.298e+02	-12.6281
9.200000e-01	360	380	330	410	198	214	296	284		2.300e+02	-9.13437
9.206250e-01	360	440	310	470	198	230	292	304		2.302e+02	-8.11562
9.212500e-01	360	380	310	410	198	210	292	288		2.303e+02	-7.09375
9.218750e-01	340	440	310	470	198	230	292	304		2.305e+02	-7.09375
9.225000e-01	340	380	310	410	198	210	292	288		2.306e+02	-7.09375
9.231250e-01	380	440	330	470	198	230	292	304		2.308e+02	-11.6094
9.237500e-01	360	380	310	410	198	214	296	288		2.309e+02	-16.1219
9.243750e-01	340	440	330	470	194	230	292	304		2.311e+02	-11.1219
9.250000e-01	360	380	330	410	198	210	292	288		2.312e+02	-6.12187
9.256250e-01	340	440	310	470	198	230	292	304		2.314e+02	-8.1125
9.262500e-01	360	380	310	410	194	214	292	288		2.316e+02	-10.1031
9.268750e-01	340	440	310	470	198	230	292	304		2.317e+02	-7.54375
9.275000e-01	340	360	310	410	194	210	292	284		2.319e+02	-4.98438
9.281250e-01	360	440	330	470	198	230	296	304		2.320e+02	-4.40312
9.287500e-01	340	380	310	410	198	214	292	284		2.322e+02	-3.81875
9.293750e-01	360	440	290	470	198	230	292	304		2.323e+02	-5.2
9.300000e-01	360	380	310	410	194	210	292	284		2.325e+02	-6.58125
9.306250e-01	340	440	330	470	198	226	292	304		2.327e+02	-8.34375
9.312500e-01	340	380	310	410	194	210	292	284		2.328e+02	-10.1031
9.318750e-01	340	440	310	470	194	230	292	304		2.330e+02	-11.6094
9.325000e-01	340	380	290	410	198	210	292	288		2.331e+02	-13.1125
9.331250e-01	360	440	310	470	198	230	292	304		2.333e+02	-14.6187
9.337500e-01	340	380	310	410	194	214	292	288		2.334e+02	-16.1219
9.343750e-01	360	440	310	490	194	230	292	304		2.336e+02	-10.1031
9.350000e-01	320	380	310	410	194	210	292	288		2.338e+02	-4.08125
9.356250e-01	340	440	310	470	194	230	292	304		2.339e+02	-6.60938
9.362500e-01	340	360	310	410	194	214	292	288		2.341e+02	-9.13437
9.368750e-01	360	440	310	470	194	230	292	304		2.342e+02	-11.125
9.375000e-01	360	380	310	410	194	214	292	288		2.344e+02	-13.1125
9.381250e-01	360	440	310	470	198	226	292	304		2.345e+02	-11.125
9.387500e-01	360	380	290	410	194	210	292	288		2.347e+02	-9.13437
9.393750e-01	360	440	310	470	198	230	292	304		2.348e+02	-11.125
9.400000e-01	340	380	310	410	202	214	296	288		2.350e+02	-13.1125
9.406250e-01	340	460	310	470	198	230	292	304		2.352e+02	-14.6187
9.412500e-01	340	380	310	410	198	210	296	288		2.353e+02	-16.1219
9.418750e-01	360	440	310	470	198	230	292	304		2.355e+02	-11.1219
9.425000e-01	360	380	310	410	198	214	292	288		2.356e+02	-6.12187
9.431250e-01	340	440	310	470	198	230	292	304		2.358e+02	-7.62812
9.437500e-01	360	380	310	410	202	214	296	288		2.359e+02	-9.13437
9.443750e-01	360	440	310	470	194	226	288	304		2.361e+02	-7.05937
9.450000e-01	340	380	290	410	198	210	292	288		2.362e+02	-4.98438
9.456250e-01	360	440	290	470	198	230	292	304		2.364e+02	-7.54375
9.462500e-01	340	380	310	410	198	210	296	288		2.366e+02	-10.1031
9.468750e-01	340	440	310	470	194	230	292	304		2.367e+02	-11.6094
9.475000e-01	360	380	330	410	198	214	292	284		2.369e+02	-13.1125
9.481250e-01	360	440	310	470	198	226	292	304		2.370e+02	-9.61875
9.487500e-01	360	380	310	410	198	210	292	288		2.372e+02	-6.12187
9.493750e-01	360	440	310	470	194	230	296	304		2.373e+02	-7.62812
9.500000e-01	340	380	330	410	194	214	292	288		2.375e+02	-9.13437
9.506250e-01	360	440	310	470	198	226	292	304		2.377e+02	-9.13437
9.512500e-01	340	380	310	410	198	214	292	288		2.378e+02	-9.13437
9.518750e-01	340	440	310	470	194	226	288	304		2.380e+02	-12.6281
9.525000e-01	360	380	310	410	198	214	296	288		2.381e+02	-16.1219
9.531250e-01	360	440	310	470	194	230	292	304		2.383e+02	-14.6187
9.537500e-01	340	380	310	410	198	214	292	288		2.384e+02	-13.1125
9.543750e-01	340	440	290	470	198	230	292	304		2.386e+02	-13.1125
9.550000e-01	360	380	310	410	194	214	292	288		2.388e+02	-13.1125
9.556250e-01	340	440	310	470	198	226	292	304		2.389e+02	-13.1125
9.562500e-01	340	380	310	390	198	210	292	288		2.391e+02	-13.1125
9.568750e-01	360	440	330	470	198	230	288	308		2.392e+02	-9.05
9.575000e-01	360	380	310	410	198	214	292	288		2.394e+02	-4.98438
9.581250e-01	340	440	310	470	198	230	292	304		2.395e+02	-7.54375
9.587500e-01	340	380	310	410	198	210	292	284		2.397e+02	-10.1031
9.593750e-01	360	440	310	470	194	230	292	304		2.398e+02	-10.1031
9.600000e-01	360	380	330	410	198	210	296	288		2.400e+02	-10.1031
9.606250e-01	340	440	310	470	194	230	296	304		2.402e+02	-8.1125
9.612500e-01	340	380	330	390	198	210	292	288		2.403e+02	-6.12187
9.618750e-01	340	440	310	470	198	230	292	304		2.405e+02	-8.1125
9.625000e-01	360	380	310	410	198	214	292	288		2.406e+02	-10.1031
9.631250e-01	340	440	330	470	198	230	292	304		2.408e+02	-7.09375
9.637500e-01	340	380	310	410	198	214	292	288		2.409e+02	-4.08125
9.643750e-01	360	440	310	470	198	230	292	304		2.411e+02	-10.1031
9.650000e-01	360	380	330	410	198	210	292	288		2.412e+02	-16.1219
9.656250e-01	360	440	310	470	194	230	292	304		2.414e+02	-13.1125
9.662500e-01	340	380	310	410	194	214	292	288		2.416e+02	-10.1031
9.668750e-01	340	440	310	470	198	230	292	304		2.417e+02	-9.61875
9.675000e-01	360	380	310	410	198	210	292	288		2.419e+02	-9.13437
9.681250e-01	360	440	310	470	198	230	292	304		2.420e+02	-12.6281
9.687500e-01	340	380	310	410	194	210	292	288		2.422e+02	-16.1219
9.693750e-01	340	440	330	470	198	230	292	304		2.423e+02	-16.1219
9.700000e-01	360	380	310	410	194	214	288	288		2.425e+02	-16.1219
9.706250e-01	380	440	310	470	198	230	296	304		2.427e+02	-11.1219
9.712500e-01	340	380	330	390	198	210	288	284		2.428e+02	-6.12187
9.718750e-01	360	440	310	470	198	230	292	304		2.430e+02	-6.12187
9.725000e-01	360	380	310	410	198	214	292	288		2.431e+02	-6.12187
9.731250e-01	360	440	310	470	198	230	292	304		2.433e+02	-11.1219
9.737500e-01	340	380	310	410	198	210	292	288		2.434e+02	-16.1219
9.743750e-01	360	440	330	470	198	226	292	304		2.436e+02	-11.1219
9.750000e-01	340	380	310	410	194	214	296	288		2.438e+02	-6.12187
9.756250e-01	360	440	290	470	198	230	292	304		2.439e+02	-7.62812
9.762500e-01	340	380	310	410	198	210	292	284		2.441e+02	-9.13437
9.768750e-01	340	440	310	470	198	230	292	304		2.442e+02	-9.61875
9.775000e-01	360	380	310	390	198	214	292	288		2.444e+02	-10.1031
9.781250e-01	340	440	330	470	198	226	296	304		2.445e+02	-10.1031
9.787500e-01	360	380	330	410	194	214	288	284		2.447e+02	-10.1031
9.793750e-01	360	440	310	470	198	230	292	304		2.448e+02	-8.6
9.800000e-01	360	380	310	410	198	210	292	288		2.450e+02	-7.09375
9.806250e-01	360	440	310	470	198	230	292	304		2.452e+02	-5.45625
9.812500e-01	380	380	330	410	194	214	292	288		2.453e+02	-3.81875
9.818750e-01	340	440	310	470	198	230	292	304		2.455e+02	-6.9625
9.825000e-01	340	380	330	410	194	214	292	288		2.456e+02	-10.1031
9.831250e-01	340	440	310	470	194	230	292	304		2.458e+02	-9.61875
9.837500e-01	360	380	330	410	198	210	292	288		2.459e+02	-9.13437
9.843750e-01	340	440	330	470	198	226	292	304		2.461e+02	-7.62812
9.850000e-01	340	380	310	410	198	214	292	288		2.462e+02	-6.12187
9.856250e-01	360	440	330	470	194	230	292	304		2.464e+02	-7.62812
9.862500e-01	360	380	310	410	194	210	292	284		2.466e+02	-9.13437
9.868750e-01	360	440	330	470	198	230	292	304		2.467e+02	-12.6281
9.875000e-01	340	380	330	410	194	214	292	288		2.469e+02	-16.1219
9.881250e-01	360	440	350	470	198	226	296	304		2.470e+02	-11.3531
9.887500e-01	340	380	310	410	194	210	292	284		2.472e+02	-6.58125
9.893750e-01	360	440	310	470	198	230	296	304		2.473e+02	-11.3531
9.900000e-01	340	380	310	410	198	210	292	288		2.475e+02	-16.1219
9.906250e-01	340	440	310	470	198	230	292	304		2.477e+02	-14.6187
9.912500e-01	380	380	310	410	198	210	292	288		2.478e+02	-13.1125
9.918750e-01	340	440	330	470	198	226	292	304		2.480e+02	-8.1125
9.925000e-01	340	380	330	390	198	210	292	288		2.481e+02	-3.1125
9.931250e-01	340	440	310	470	198	230	292	304		2.483e+02	-6.125
9.937500e-01	360	380	330	410	198	214	292	288		2.484e+02	-9.13437
9.943750e-01	340	440	310	470	198	230	292	304		2.486e+02	-9.61875
9.950000e-01	360	380	330	410	198	210	292	288		2.488e+02	-10.1031
9.956250e-01	340	440	310	470	198	230	296	308		2.489e+02	-8.1125
9.962500e-01	360	380	330	410	202	210	292	288		2.491e+02	-6.12187
9.968750e-01	340	440	330	470	198	230	296	304		2.492e+02	-5.10312
9.975000e-01	360	380	310	390	198	214	292	288		2.494e+02	-4.08125
9.981250e-01	360	460	290	470	198	230	292	304		2.495e+02	-3.1125
9.987500e-01	340	380	310	410	194	214	292	288		2.497e+02	-2.14375
9.993750e-01	360	440	330	470	198	230	292	304		2.498e+02	-3.56562
1.000000e-00	340	380	330	390	198	210	292	288		2.500e+02	-4.98438
1.000625e+00	360	440	330	470	194	230	292	304		2.502e+02	-4.40312
1.001250e+00	360	380	330	410	198	210	296	284		2.503e+02	-3.81875
1.001875e+00	360	440	330	470	198	230	292	308		2.505e+02	-6.47812
1.002500e+00	340	380	330	410	194	214	292	284		2.506e+02	-9.13437
1.003125e+00	360	440	330	470	194	230	292	304		2.508e+02	-9.61875
1.003750e+00	340	380	330	410	194	210	292	288		2.509e+02	-10.1031
1.004375e+00	360	440	310	470	198	226	292	304		2.511e+02	-8.6
1.005000e+00	340	380	330	410	198	214	292	288		2.512e+02	-7.09375
1.005625e+00	340	440	310	470	198	230	292	304		2.514e+02	-8.11562
1.006250e+00	340	380	310	410	194	210	292	288		2.516e+02	-9.13437
1.006875e+00	340	440	310	470	194	230	288	304		2.517e+02	-11.125
1.007500e+00	360	380	310	410	198	210	292	288		2.519e+02	-13.1125
1.008125e+00	340	460	310	470	198	230	292	308		2.520e+02	-10.1031
1.008750e+00	360	380	310	410	194	214	292	288		2.522e+02	-7.09375
1.009375e+00	340	440	310	470	198	230	292	304		2.523e+02	-10.1031
1.010000e+00	340	380	330	410	198	214	292	288		2.525e+02	-13.1125
1.010625e+00	360	440	310	470	194	230	292	304		2.527e+02	-14.6187
1.011250e+00	360	380	310	410	198	210	292	288		2.528e+02	-16.1219
1.011875e+00	360	440	310	470	198	230	296	304		2.530e+02	-13.1125
1.012500e+00	340	380	330	410	198	214	292	288		2.531e+02	-10.1031
1.013125e+00	340	440	330	470	198	226	292	304		2.533e+02	-13.1125
1.013750e+00	360	380	310	410	194	210	292	288		2.534e+02	-16.1219
1.014375e+00	360	440	310	470	202	230	292	304		2.536e+02	-13.1125
1.015000e+00	340	380	330	410	198	214	292	288		2.538e+02	-10.1031
1.015625e+00	360	440	310	470	198	230	292	308		2.539e+02	-13.1125
1.016250e+00	360	380	310	410	194	210	292	288		2.541e+02	-16.1219
1.016875e+00	340	440	330	470	198	230	292	304		2.542e+02	-16.1219
1.017500e+00	340	380	310	410	198	210	296	288		2.544e+02	-16.1219
1.018125e+00	340	440	330	470	198	230	292	304		2.545e+02	-14.6187
1.018750e+00	340	380	330	410	198	210	292	288		2.547e+02	-13.1125
1.019375e+00	360	440	310	470	198	230	292	308		2.548e+02	-14.6187
1.020000e+00	340	380	330	390	198	210	292	284		2.550e+02	-16.1219
1.020625e+00	360	440	310	470	194	230	292	308		2.552e+02	-13.1125
1.021250e+00	340	380	330	410	198	210	292	288		2.553e+02	-10.1031
1.021875e+00	360	440	330	470	198	230	292	304		2.555e+02	-9.61875
1.022500e+00	340	360	310	390	198	210	292	288		2.556e+02	-9.13437
1.023125e+00	360	440	310	470	198	230	292	304		2.558e+02	-12.6281
1.023750e+00	360	380	330	410	198	210	292	288		2.559e+02	-16.1219
1.024375e+00	340	440	330	470	198	226	292	304		2.561e+02	-12.6281
1.025000e+00	360	380	330	410	198	210	292	288		2.562e+02	-9.13437
1.025625e+00	360	440	330	470	198	226	292	304		2.564e+02	-9.13437
1.026250e+00	340	380	310	410	194	210	292	288		2.566e+02	-9.13437
1.026875e+00	340	440	330	470	194	230	292	304		2.567e+02	-9.13437
1.027500e+00	340	380	330	410	198	214	292	288		2.569e+02	-9.13437
1.028125e+00	340	440	330	470	194	226	292	304		2.570e+02	-12.6281
1.028750e+00	340	380	310	410	198	214	292	288		2.572e+02	-16.1219
1.029375e+00	340	440	330	470	194	230	292	308		2.573e+02	-16.1219
1.030000e+00	340	380	330	410	194	214	292	288		2.575e+02	-16.1219
1.030625e+00	360	440	310	470	194	230	292	304		2.577e+02	-13.1125
1.031250e+00	360	380	330	410	198	210	288	288		2.578e+02	-10.1031
1.031875e+00	360	440	330	470	198	230	292	304		2.580e+02	-13.1125
1.032500e+00	340	380	330	410	198	214	292	288		2.581e+02	-16.1219
1.033125e+00	360	440	310	470	198	230	292	304		2.583e+02	-11.6094
1.033750e+00	360	380	310	410	198	214	292	288		2.584e+02	-7.09375
1.034375e+00	340	440	330	470	198	230	292	304		2.586e+02	-8.11562
1.035000e+00	360	380	330	410	198	214	292	288		2.588e+02	-9.13437
1.035625e+00	360	440	330	470	198	226	292	304		2.589e+02	-12.6281
1.036250e+00	360	380	310	410	194	210	292	288		2.591e+02	-16.1219
1.036875e+00	360	440	330	470	198	226	292	304		2.592e+02	-14.6187
1.037500e+00	340	380	310	410	198	210	292	288		2.594e+02	-13.1125
1.038125e+00	340	440	330	470	198	230	292	304		2.595e+02	-11.125
1.038750e+00	360	380	330	410	198	210	292	288		2.597e+02	-9.13437
1.039375e+00	360	440	310	470	198	230	292	304		2.598e+02	-9.13437
1.040000e+00	360	360	310	410	198	214	292	288		2.600e+02	-9.13437
1.040625e+00	340	440	330	470	198	226	292	304		2.602e+02	-12.6281
1.041250e+00	340	380	310	390	198	210	292	288		2.603e+02	-16.1219
1.041875e+00	340	440	330	470	198	230	292	304		2.605e+02	-10.5531
1.042500e+00	340	380	330	410	198	210	292	288		2.606e+02	-4.98438
1.043125e+00	340	440	330	470	198	230	292	308		2.608e+02	-9.05
1.043750e+00	360	380	310	410	194	214	292	288		2.609e+02	-13.1125
1.044375e+00	360	440	310	470	198	226	292	304		2.611e+02	-9.84687
1.045000e+00	360	380	310	410	198	214	292	288		2.612e+02	-6.58125
1.045625e+00	340	440	330	470	194	226	292	304		2.614e+02	-11.3531
1.046250e+00	360	380	330	410	194	210	292	288		2.616e+02	-16.1219
1.046875e+00	360	440	310	470	198	230	292	304		2.617e+02	-14.6187
1.047500e+00	360	380	330	410	198	210	292	288		2.619e+02	-13.1125
1.048125e+00	340	440	330	470	198	230	292	308		2.620e+02	-11.6094
1.048750e+00	340	380	330	410	194	210	292	288		2.622e+02	-10.1031
1.049375e+00	360	440	310	470	198	230	292	308		2.623e+02	-9.61875
1.050000e+00	360	380	330	410	198	210	292	288		2.625e+02	-9.13437
1.050625e+00	340	440	330	470	198	230	292	304		2.627e+02	-11.125
1.051250e+00	360	380	310	410	198	214	292	288		2.628e+02	-13.1125
1.051875e+00	340	440	330	470	198	230	292	304		2.630e+02	-13.1125
1.052500e+00	340	380	310	410	198	210	296	288		2.631e+02	-13.1125
1.053125e+00	340	440	330	470	198	226	292	304		2.633e+02	-14.6187
1.053750e+00	340	380	330	390	198	214	292	288		2.634e+02	-16.1219
1.054375e+00	360	440	330	470	198	230	292	304		2.636e+02	-12.6281
1.055000e+00	360	380	310	410	198	210	292	288		2.638e+02	-9.13437
1.055625e+00	340	460	310	470	194	230	292	308		2.639e+02	-11.125
1.056250e+00	360	380	330	390	198	210	292	288		2.641e+02	-13.1125
1.056875e+00	360	440	330	470	198	230	292	304		2.642e+02	-11.125
1.057500e+00	340	380	330	410	198	214	296	288		2.644e+02	-9.13437
1.058125e+00	360	440	330	470	198	226	296	304		2.645e+02	-9.13437
1.058750e+00	340	380	330	410	198	210	292	288		2.647e+02	-9.13437
1.059375e+00	360	440	310	470	198	230	292	308		2.648e+02	-9.61875
1.060000e+00	360	380	350	410	198	214	292	288		2.650e+02	-10.1031
1.060625e+00	360	440	330	470	198	230	292	304		2.652e+02	-13.1125
1.061250e+00	360	380	330	390	194	214	292	288		2.653e+02	-16.1219
1.061875e+00	360	440	330	470	198	230	292	308		2.655e+02	-12.6281
1.062500e+00	340	380	330	410	198	210	292	288		2.656e+02	-9.13437
1.063125e+00	340	440	330	470	194	230	292	308		2.658e+02	-11.125
1.063750e+00	360	380	330	410	198	210	292	288		2.659e+02	-13.1125
1.064375e+00	340	440	330	470	198	230	292	304		2.661e+02	-9.84687
1.065000e+00	360	380	310	390	198	210	292	288		2.662e+02	-6.58125
1.065625e+00	340	460	330	470	198	230	292	304		2.664e+02	-7.85938
1.066250e+00	360	380	330	410	198	210	292	288		2.666e+02	-9.13437
1.066875e+00	360	440	330	470	198	230	292	308		2.667e+02	-12.6281
1.067500e+00	360	380	330	410	198	210	292	288		2.669e+02	-16.1219
1.068125e+00	360	440	310	470	198	230	296	304		2.670e+02	-16.1219
1.068750e+00	340	380	330	390	198	210	292	288		2.672e+02	-16.1219
1.069375e+00	360	440	330	470	198	230	296	304		2.673e+02	-16.1219
1.070000e+00	360	380	310	390	202	210	292	288		2.675e+02	-16.1219
1.070625e+00	340	440	310	470	194	230	292	304		2.677e+02	-16.1219
1.071250e+00	360	380	330	390	198	214	292	284		2.678e+02	-16.1219
1.071875e+00	340	440	330	470	198	230	292	304		2.680e+02	-16.1219
1.072500e+00	380	360	330	390	198	210	292	288		2.681e+02	-16.1219
1.073125e+00	340	440	310	470	198	226	292	304		2.683e+02	-11.6094
1.073750e+00	360	380	330	410	190	214	288	288		2.684e+02	-7.09375
1.074375e+00	360	440	310	470	198	226	292	304		2.686e+02	-11.6094
1.075000e+00	360	380	330	410	198	210	292	288		2.688e+02	-16.1219
1.075625e+00	360	440	330	470	198	226	292	304		2.689e+02	-16.1219
1.076250e+00	340	380	330	390	198	210	292	284		2.691e+02	-16.1219
1.076875e+00	360	440	330	470	198	230	292	304		2.692e+02	-16.1219
1.077500e+00	340	380	310	390	198	210	292	288		2.694e+02	-16.1219
1.078125e+00	340	440	350	470	194	230	292	304		2.695e+02	-12.6281
1.078750e+00	340	380	330	410	198	210	292	288		2.697e+02	-9.13437
1.079375e+00	360	440	330	470	198	230	292	304		2.698e+02	-12.6281
1.080000e+00	360	380	330	410	198	214	292	288		2.700e+02	-16.1219
1.080625e+00	360	440	330	470	198	226	292	308		2.702e+02	-12.6281
1.081250e+00	360	380	310	390	198	210	292	288		2.703e+02	-9.13437
1.081875e+00	360	440	330	470	198	230	292	304		2.705e+02	-12.6281
1.082500e+00	360	380	330	410	198	210	292	288		2.706e+02	-16.1219
1.083125e+00	360	440	350	470	198	226	292	304		2.708e+02	-11.6094
1.083750e+00	340	380	330	410	202	210	296	288		2.709e+02	-7.09375
1.084375e+00	360	440	330	470	198	230	292	308		2.711e+02	-6.8375
1.085000e+00	360	380	350	410	198	210	292	288		2.712e+02	-6.58125
1.085625e+00	360	440	330	470	198	230	296	304		2.714e+02	-6.58125
1.086250e+00	360	380	330	410	198	210	296	288		2.716e+02	-6.58125
1.086875e+00	360	440	330	470	198	230	292	304		2.717e+02	-6.58125
1.087500e+00	360	380	330	410	198	210	296	288		2.719e+02	-6.58125
1.088125e+00	360	440	330	470	198	230	292	304		2.720e+02	-6.58125
1.088750e+00	360	380	330	390	198	210	292	288		2.722e+02	-6.58125
1.089375e+00	340	440	330	470	198	230	292	304		2.723e+02	-11.3531
1.090000e+00	340	380	330	390	198	210	292	288		2.725e+02	-16.1219
1.090625e+00	360	440	330	470	198	226	292	304		2.727e+02	-16.1219
1.091250e+00	360	380	330	390	198	210	292	288		2.728e+02	-16.1219
1.091875e+00	360	440	330	470	198	226	292	304		2.730e+02	-14.6187
1.092500e+00	380	380	330	410	198	210	292	288		2.731e+02	-13.1125
1.093125e+00	340	440	330	470	198	230	296	304		2.733e+02	-14.6187
1.093750e+00	360	380	330	410	194	214	292	288		2.734e+02	-16.1219
1.094375e+00	340	440	330	470	198	226	292	304		2.736e+02	-12.6281
1.095000e+00	360	380	330	390	198	214	292	288		2.738e+02	-9.13437
1.095625e+00	360	440	330	450	194	230	292	308		2.739e+02	-7.62812
1.096250e+00	340	380	330	410	198	210	296	288		2.741e+02	-6.12187
1.096875e+00	340	440	330	470	198	230	296	308		2.742e+02	-11.1219
1.097500e+00	340	380	330	390	194	214	292	288		2.744e+02	-16.1219
1.098125e+00	360	440	330	470	198	226	292	304		2.745e+02	-16.1219
1.098750e+00	360	360	330	390	198	210	292	288		2.747e+02	-16.1219
1.099375e+00	340	440	330	470	198	230	292	304		2.748e+02	-14.6187
1.100000e+00	340	380	330	390	198	214	292	288		2.750e+02	-13.1125
1.100625e+00	360	440	330	470	198	230	292	304		2.752e+02	-11.125
1.101250e+00	360	380	330	390	198	210	292	288		2.753e+02	-9.13437
1.101875e+00	340	440	350	470	198	230	292	304		2.755e+02	-9.13437
1.102500e+00	360	380	330	390	202	210	292	288		2.756e+02	-9.13437
1.103125e+00	340	440	330	470	198	230	292	304		2.758e+02	-7.05937
1.103750e+00	360	380	330	390	202	210	296	288		2.759e+02	-4.98438
1.104375e+00	380	440	330	470	202	230	292	304		2.761e+02	-10.5531
1.105000e+00	360	380	330	410	198	214	292	288		2.762e+02	-16.1219
1.105625e+00	360	440	330	470	198	230	296	308		2.764e+02	-11.6094
1.106250e+00	340	380	330	390	194	214	292	288		2.766e+02	-7.09375
1.106875e+00	340	440	330	470	198	230	292	308		2.767e+02	-11.6094
1.107500e+00	360	380	330	390	198	214	292	288		2.769e+02	-16.1219
1.108125e+00	340	440	330	470	202	226	292	304		2.770e+02	-12.6281
1.108750e+00	360	380	330	410	198	210	292	288		2.772e+02	-9.13437
1.109375e+00	360	440	310	470	198	230	292	304		2.773e+02	-12.6281
1.110000e+00	360	380	310	390	198	210	292	288		2.775e+02	-16.1219
1.110625e+00	340	440	330	470	198	230	292	304		2.777e+02	-16.1219
1.111250e+00	360	380	330	390	198	210	292	288		2.778e+02	-16.1219
1.111875e+00	340	440	330	470	198	230	292	304		2.780e+02	-11.1219
1.112500e+00	360	380	350	390	198	210	292	288		2.781e+02	-6.12187
1.113125e+00	360	440	330	470	198	230	296	304		2.783e+02	-11.1219
1.113750e+00	360	380	330	410	198	214	292	284		2.784e+02	-16.1219
1.114375e+00	340	440	330	470	198	230	292	308		2.786e+02	-13.1125
1.115000e+00	340	380	330	390	198	214	292	288		2.788e+02	-10.1031
1.115625e+00	360	440	330	470	198	226	292	308		2.789e+02	-9.61875
1.116250e+00	360	380	330	410	198	210	296	288		2.791e+02	-9.13437
1.116875e+00	360	440	330	470	198	226	292	304		2.792e+02	-9.61875
1.117500e+00	360	380	330	390	202	210	292	288		2.794e+02	-10.1031
1.118125e+00	360	440	330	470	198	226	292	304		2.795e+02	-8.6
1.118750e+00	360	360	330	390	198	210	292	284		2.797e+02	-7.09375
1.119375e+00	360	440	330	470	198	230	292	308		2.798e+02	-8.6
1.120000e+00	360	380	350	390	198	210	292	288		2.800e+02	-10.1031
1.120625e+00	340	460	330	470	198	230	292	304		2.802e+02	-13.1125
1.121250e+00	360	380	330	390	198	210	292	288		2.803e+02	-16.1219
1.121875e+00	340	440	330	470	198	226	292	304		2.805e+02	-16.1219
1.122500e+00	360	380	330	390	198	210	292	288		2.806e+02	-16.1219
1.123125e+00	360	440	330	470	198	226	292	304		2.808e+02	-11.6094
1.123750e+00	360	380	330	410	198	214	292	288		2.809e+02	-7.09375
1.124375e+00	340	440	330	470	194	226	292	304		2.811e+02	-10.1031
1.125000e+00	360	380	330	410	198	210	292	288		2.812e+02	-13.1125
1.125625e+00	360	440	330	470	198	230	292	308		2.814e+02	-11.6094
1.126250e+00	360	380	330	390	198	210	292	288		2.816e+02	-10.1031
1.126875e+00	360	460	330	470	198	230	292	304		2.817e+02	-8.1125
1.127500e+00	340	380	330	390	198	214	292	288		2.819e+02	-6.12187
1.128125e+00	340	440	330	470	198	230	292	304		2.820e+02	-6.12187
1.128750e+00	360	380	330	390	198	210	292	288		2.822e+02	-6.12187
1.129375e+00	360	440	350	470	198	230	292	304		2.823e+02	-5.55313
1.130000e+00	360	380	330	390	198	214	292	288		2.825e+02	-4.98438
1.130625e+00	360	440	330	470	198	230	292	304		2.827e+02	-5.55313
1.131250e+00	380	380	330	410	198	210	292	288		2.828e+02	-6.12187
1.131875e+00	340	440	350	470	198	230	292	308		2.830e+02	-7.62812
1.132500e+00	340	380	330	390	198	210	292	288		2.831e+02	-9.13437
1.133125e+00	340	440	350	470	198	226	288	304		2.833e+02	-9.61875
1.133750e+00	360	380	330	390	198	210	292	288		2.834e+02	-10.1031
1.134375e+00	340	440	330	470	202	230	292	304		2.836e+02	-13.1125
1.135000e+00	360	380	330	390	198	214	292	288		2.838e+02	-16.1219
1.135625e+00	360	440	350	470	198	230	292	304		2.839e+02	-16.1219
1.136250e+00	360	380	330	390	198	210	292	288		2.841e+02	-16.1219
1.136875e+00	360	440	330	470	198	230	296	304		2.842e+02	-10.5531
1.137500e+00	360	380	330	390	202	214	292	284		2.844e+02	-4.98438
1.138125e+00	360	440	330	470	194	230	292	308		2.845e+02	-6.04062
1.138750e+00	360	380	350	390	198	210	288	288		2.847e+02	-7.09375
1.139375e+00	340	440	330	450	198	230	292	304		2.848e+02	-11.6094
1.140000e+00	360	380	350	390	198	210	292	288		2.850e+02	-16.1219
1.140625e+00	340	440	350	470	198	230	292	304		2.852e+02	-12.6281
1.141250e+00	360	380	350	390	198	214	292	288		2.853e+02	-9.13437
1.141875e+00	360	440	330	450	194	230	292	304		2.855e+02	-7.62812
1.142500e+00	360	380	330	390	198	210	292	288		2.856e+02	-6.12187
1.143125e+00	360	440	330	470	202	226	292	304		2.858e+02	-9.61875
1.143750e+00	360	380	330	390	198	210	292	284		2.859e+02	-13.1125
1.144375e+00	340	440	330	470	198	230	292	304		2.861e+02	-14.6187
1.145000e+00	340	380	330	390	198	214	292	288		2.862e+02	-16.1219
1.145625e+00	340	440	330	470	198	230	292	308		2.864e+02	-16.1219
1.146250e+00	360	380	330	390	198	214	292	288		2.866e+02	-16.1219
1.146875e+00	340	440	330	470	202	230	296	304		2.867e+02	-14.6187
1.147500e+00	360	380	330	410	198	214	292	288		2.869e+02	-13.1125
1.148125e+00	340	440	330	470	198	226	292	304		2.870e+02	-14.6187
1.148750e+00	360	380	350	410	198	214	292	288		2.872e+02	-16.1219
1.149375e+00	340	440	330	470	198	230	292	304		2.873e+02	-12.6281
1.150000e+00	360	380	310	390	194	210	292	288		2.875e+02	-9.13437
1.150625e+00	340	440	330	470	198	226	292	304		2.877e+02	-9.61875
1.151250e+00	340	380	330	390	198	214	292	288		2.878e+02	-10.1031
1.151875e+00	340	440	330	470	194	230	292	304		2.880e+02	-8.6
1.152500e+00	360	380	330	390	198	210	296	288		2.881e+02	-7.09375
1.153125e+00	360	440	330	470	198	230	296	304		2.883e+02	-11.6094
1.153750e+00	360	380	350	390	198	214	292	288		2.884e+02	-16.1219
1.154375e+00	360	440	330	450	194	226	292	304		2.886e+02	-14.6187
1.155000e+00	360	380	330	390	202	210	292	288		2.888e+02	-13.1125
1.155625e+00	340	440	330	470	198	230	292	304		2.889e+02	-14.6187
1.156250e+00	340	380	350	390	198	210	292	288		2.891e+02	-16.1219
1.156875e+00	340	440	350	450	202	226	296	304		2.892e+02	-11.3531
1.157500e+00	340	380	330	390	198	210	292	288		2.894e+02	-6.58125
1.158125e+00	340	440	350	450	198	226	292	304		2.895e+02	-8.34375
1.158750e+00	360	380	330	390	198	210	292	288		2.897e+02	-10.1031
1.159375e+00	360	440	330	470	202	230	296	304		2.898e+02	-10.1031
1.160000e+00	340	380	330	390	198	210	292	288		2.900e+02	-10.1031
1.160625e+00	360	460	330	470	198	230	292	304		2.902e+02	-13.1125
1.161250e+00	360	380	330	390	198	210	292	288		2.903e+02	-16.1219
1.161875e+00	360	440	330	470	202	226	292	304		2.905e+02	-14.6187
1.162500e+00	360	380	330	390	198	210	292	284		2.906e+02	-13.1125
1.163125e+00	360	440	330	470	198	230	292	308		2.908e+02	-9.61875
1.163750e+00	340	380	330	390	202	214	296	288		2.909e+02	-6.12187
1.164375e+00	340	440	330	470	202	226	296	304		2.911e+02	-11.1219
1.165000e+00	360	380	350	390	198	210	292	288		2.912e+02	-16.1219
1.165625e+00	360	440	330	470	194	230	292	304		2.914e+02	-10.5531
1.166250e+00	360	380	330	390	198	210	292	288		2.916e+02	-4.98438
1.166875e+00	340	440	330	450	198	230	292	308		2.917e+02	-7.05937
1.167500e+00	340	380	330	390	202	210	292	288		2.919e+02	-9.13437
1.168125e+00	360	440	350	470	198	230	292	304		2.920e+02	-9.61875
1.168750e+00	360	380	350	390	202	210	292	288		2.922e+02	-10.1031
1.169375e+00	360	440	350	470	198	230	292	308		2.923e+02	-11.6094
1.170000e+00	360	380	350	390	198	214	292	288		2.925e+02	-13.1125
1.170625e+00	360	440	310	470	194	226	288	304		2.927e+02	-13.1125
1.171250e+00	360	380	350	390	198	210	296	288		2.928e+02	-13.1125
1.171875e+00	360	440	330	470	198	230	296	308		2.930e+02	-14.6187
1.172500e+00	340	380	330	390	198	214	292	288		2.931e+02	-16.1219
1.173125e+00	340	440	330	450	198	230	292	304		2.933e+02	-16.1219
1.173750e+00	340	380	350	390	198	214	292	288		2.934e+02	-16.1219
1.174375e+00	340	440	310	450	190	226	284	304		2.936e+02	-12.6281
1.175000e+00	360	380	310	390	198	210	292	288		2.938e+02	-9.13437
1.175625e+00	360	440	350	470	198	230	292	304		2.939e+02	-12.6281
1.176250e+00	360	380	330	390	198	210	292	288		2.941e+02	-16.1219
1.176875e+00	340	440	330	450	202	226	292	304		2.942e+02	-11.1219
1.177500e+00	360	380	350	390	194	214	292	288		2.944e+02	-6.12187
1.178125e+00	340	440	330	450	198	226	292	304		2.945e+02	-8.1125
1.178750e+00	360	380	330	390	198	210	292	284		2.947e+02	-10.1031
1.179375e+00	380	440	330	450	198	230	292	308		2.948e+02	-6.9625
1.180000e+00	360	380	330	390	202	210	292	288		2.950e+02	-3.81875
1.180625e+00	360	440	350	450	198	230	296	304		2.952e+02	-6.9625
1.181250e+00	360	380	350	390	198	210	292	288		2.953e+02	-10.1031
1.181875e+00	360	440	330	470	198	230	292	308		2.955e+02	-10.1031
1.182500e+00	340	380	330	390	198	210	292	288		2.956e+02	-10.1031
1.183125e+00	360	440	330	450	198	230	292	304		2.958e+02	-8.1125
1.183750e+00	360	360	350	390	198	210	292	284		2.959e+02	-6.12187
1.184375e+00	360	440	350	450	198	230	292	304		2.961e+02	-9.61875
1.185000e+00	380	380	350	390	198	210	292	288		2.962e+02	-13.1125
1.185625e+00	360	440	350	470	198	230	292	304		2.964e+02	-13.1125
1.186250e+00	340	380	330	390	198	210	292	288		2.966e+02	-13.1125
1.186875e+00	340	440	330	450	198	226	296	304		2.967e+02	-14.6187
1.187500e+00	340	380	350	390	198	210	292	288		2.969e+02	-16.1219
1.188125e+00	360	440	330	470	198	226	292	304		2.970e+02	-13.1125
1.188750e+00	360	380	330	390	198	210	292	284		2.972e+02	-10.1031
1.189375e+00	360	440	350	470	198	230	292	308		2.973e+02	-9.61875
1.190000e+00	340	380	330	390	198	210	292	288		2.975e+02	-9.13437
1.190625e+00	360	440	350	450	194	230	288	304		2.977e+02	-9.13437
1.191250e+00	360	380	330	390	198	210	292	288		2.978e+02	-9.13437
1.191875e+00	340	460	330	470	202	230	292	308		2.980e+02	-12.6281
1.192500e+00	340	380	330	390	194	214	292	288		2.981e+02	-16.1219
1.193125e+00	380	440	330	470	198	230	292	304		2.983e+02	-16.1219
1.193750e+00	360	360	350	390	198	214	292	288		2.984e+02	-16.1219
1.194375e+00	360	440	350	470	202	226	296	304		2.986e+02	-13.1125
1.195000e+00	340	380	350	390	198	210	292	288		2.988e+02	-10.1031
1.195625e+00	360	440	350	470	198	230	292	308		2.989e+02	-9.61875
1.196250e+00	360	380	330	390	198	210	296	288		2.991e+02	-9.13437
1.196875e+00	360	440	330	450	202	230	292	308		2.992e+02	-9.13437
1.197500e+00	340	380	330	390	198	210	296	284		2.994e+02	-9.13437
1.198125e+00	380	440	330	470	198	230	292	304		2.995e+02	-11.125
1.198750e+00	360	380	330	390	198	210	292	284		2.997e+02	-13.1125
1.199375e+00	360	440	350	470	198	230	296	304		2.998e+02	-11.6094
1.200000e+00	340	380	330	390	198	210	292	288		3.000e+02	-10.1031
1.200625e+00	360	440	330	450	198	230	292	304		3.002e+02	-13.1125
1.201250e+00	340	380	350	390	198	210	292	288		3.003e+02	-16.1219
1.201875e+00	360	460	330	450	198	230	292	308		3.005e+02	-11.3531
1.202500e+00	340	380	330	390	198	210	292	288		3.006e+02	-6.58125
1.203125e+00	340	440	330	470	198	230	292	304		3.008e+02	-7.85938
1.203750e+00	320	380	330	390	198	210	292	288		3.009e+02	-9.13437
1.204375e+00	360	440	330	470	198	226	292	308		3.011e+02	-9.13437
1.205000e+00	380	380	350	390	198	214	292	288		3.012e+02	-9.13437
1.205625e+00	340	460	350	470	198	230	292	304		3.014e+02	-12.6281
1.206250e+00	360	380	330	390	198	210	292	288		3.016e+02	-16.1219
1.206875e+00	360	440	350	450	198	230	296	304		3.017e+02	-16.1219
1.207500e+00	360	380	350	390	198	210	292	288		3.019e+02	-16.1219
1.208125e+00	340	440	330	470	198	230	292	304		3.020e+02	-13.1125
1.208750e+00	360	380	350	390	198	210	292	288		3.022e+02	-10.1031
1.209375e+00	340	440	350	470	202	230	292	308		3.023e+02	-10.1031
1.210000e+00	340	380	350	390	198	210	292	288		3.025e+02	-10.1031
1.210625e+00	340	440	350	450	198	230	292	308		3.027e+02	-11.6094
1.211250e+00	360	380	330	390	198	210	292	288		3.028e+02	-13.1125
1.211875e+00	340	440	350	450	198	226	292	304		3.030e+02	-10.1031
1.212500e+00	360	380	350	390	198	210	292	288		3.031e+02	-7.09375
1.213125e+00	360	440	330	470	198	230	292	308		3.033e+02	-7.09375
1.213750e+00	340	380	330	390	198	206	292	280		3.034e+02	-7.09375
1.214375e+00	340	440	350	470	198	230	292	308		3.036e+02	-10.1031
1.215000e+00	360	380	350	390	198	210	292	288		3.038e+02	-13.1125
1.215625e+00	360	440	330	450	198	230	292	304		3.039e+02	-14.6187
1.216250e+00	360	380	350	390	202	210	292	288		3.041e+02	-16.1219
1.216875e+00	340	440	350	450	198	226	292	304		3.042e+02	-16.1219
1.217500e+00	360	380	330	390	198	210	288	288		3.044e+02	-16.1219
1.218125e+00	360	440	350	450	194	230	288	308		3.045e+02	-11.3531
1.218750e+00	340	380	330	390	198	210	292	288		3.047e+02	-6.58125
1.219375e+00	360	440	330	470	198	226	292	304		3.048e+02	-7.85938
1.220000e+00	360	380	330	390	198	210	288	288		3.050e+02	-9.13437
1.220625e+00	360	440	350	450	202	230	292	308		3.052e+02	-11.125
1.221250e+00	380	380	350	390	198	210	292	288		3.053e+02	-13.1125
1.221875e+00	360	440	350	450	198	230	292	308		3.055e+02	-13.1125
1.222500e+00	380	380	350	390	198	210	292	284		3.056e+02	-13.1125
1.223125e+00	340	440	350	470	198	230	292	308		3.058e+02	-14.6187
1.223750e+00	360	380	350	390	202	214	292	292		3.059e+02	-16.1219
1.224375e+00	340	440	350	450	198	230	292	308		3.061e+02	-13.1125
1.225000e+00	360	380	350	390	198	214	288	288		3.062e+02	-10.1031
1.225625e+00	360	440	350	450	198	230	292	304		3.064e+02	-9.61875
1.226250e+00	340	380	350	390	198	210	296	284		3.066e+02	-9.13437
1.226875e+00	340	440	350	450	198	230	292	308		3.067e+02	-12.6281
1.227500e+00	360	380	330	390	198	214	292	288		3.069e+02	-16.1219
1.228125e+00	360	440	350	450	198	226	292	304		3.070e+02	-12.6281
1.228750e+00	360	380	350	390	198	214	292	288		3.072e+02	-9.13437
1.229375e+00	340	440	350	450	198	230	292	308		3.073e+02	-9.13437
1.230000e+00	340	380	350	390	198	210	292	288		3.075e+02	-9.13437
1.230625e+00	360	440	350	450	202	230	296	308		3.077e+02	-12.6281
1.231250e+00	380	380	350	390	198	210	296	288		3.078e+02	-16.1219
1.231875e+00	360	440	370	450	202	226	292	304		3.080e+02	-13.1125
1.232500e+00	360	380	370	390	198	210	292	288		3.081e+02	-10.1031
1.233125e+00	360	440	350	450	202	230	292	308		3.083e+02	-13.1125
1.233750e+00	360	380	350	390	198	214	292	288		3.084e+02	-16.1219
1.234375e+00	360	440	350	450	198	230	292	304		3.086e+02	-12.6281
1.235000e+00	380	380	330	390	198	210	292	284		3.088e+02	-9.13437
1.235625e+00	360	440	350	470	202	230	292	308		3.089e+02	-12.6281
1.236250e+00	360	380	350	390	198	210	292	288		3.091e+02	-16.1219
1.236875e+00	360	440	350	450	198	226	296	304		3.092e+02	-13.1125
1.237500e+00	360	380	350	390	198	214	292	288		3.094e+02	-10.1031
1.238125e+00	340	440	350	450	198	226	292	304		3.095e+02	-10.1031
1.238750e+00	380	380	330	390	202	210	292	288		3.097e+02	-10.1031
1.239375e+00	360	440	350	450	198	230	296	308		3.098e+02	-13.1125
1.240000e+00	360	380	350	390	198	210	292	288		3.100e+02	-16.1219
[truncated: 998,000+ more rows]
